# Supplementary material for: Integrative taxonomy reveals previously undescribed diversity within the Gloydius himalayanus complex (Squamata, Viperidae, Crotalinae) from the Himalaya and Hindu Kush
Source: Zookeys. 2026 May 21;1280:83–153. doi: 10.3897/zookeys.1280.182768 (PMC13220052; doi:10.3897/zookeys.1280.182768)
Supplement: XML Treatment for Gloydius himalayanus [file zookeys.1280.182768-treatment2.xml]

<!DOCTYPE tp:taxon-treatment
  PUBLIC "-//TaxonX//DTD Taxonomic Treatment Publishing DTD v0 20100105//EN" "tax-treatment-NSO.dtd">
<tp:taxon-treatment xmlns:tp="http://www.plazi.org/taxpub"><tp:treatment-meta><kwd-group><label>Taxon classification</label><kwd>
                <named-content content-type="kingdom">
                  <named-content content-type="taxon-name">
                    <named-content content-type="kingdom">Animalia</named-content>
                  </named-content>
                </named-content>
              </kwd><kwd>
                <named-content content-type="order">Squamata</named-content>
              </kwd><kwd>
                <named-content content-type="family">Viperidae</named-content>
              </kwd></kwd-group><mixed-citation publication-type="journal"><person-group><name><surname>Jablonski</surname><given-names>Daniel</given-names></name><name><surname>Tillack</surname><given-names>Frank</given-names></name><name><surname>Mahlow-Tillack</surname><given-names>Kristin</given-names></name><name><surname>Petzold</surname><given-names>Alice</given-names></name><name><surname>Wilzo</surname><given-names>Madita</given-names></name><name><surname>Das</surname><given-names>Abhijit</given-names></name><name><surname>Idrees</surname><given-names>Muhammad</given-names></name><name><surname>Baniya</surname><given-names>Chitra B.</given-names></name><name><surname>Masroor</surname><given-names>Rafaqat</given-names></name><name><surname>Hofmann</surname><given-names>Sylvia</given-names></name></person-group><article-title>Integrative taxonomy reveals previously undescribed diversity within the <italic><tp:taxon-name><tp:taxon-name-part taxon-name-part-type="genus" reg="Gloydius">Gloydius</tp:taxon-name-part> <tp:taxon-name-part taxon-name-part-type="species" reg="himalayanus">himalayanus</tp:taxon-name-part></tp:taxon-name></italic> complex (<tp:taxon-name><tp:taxon-name-part taxon-name-part-type="order" reg="Squamata">Squamata</tp:taxon-name-part></tp:taxon-name>, <tp:taxon-name><tp:taxon-name-part taxon-name-part-type="family" reg="Viperidae">Viperidae</tp:taxon-name-part></tp:taxon-name>, <tp:taxon-name><tp:taxon-name-part taxon-name-part-type="subfamily" reg="Crotalinae">Crotalinae</tp:taxon-name-part></tp:taxon-name>) from the Himalaya and Hindu Kush</article-title><source>Zookeys</source><day>21</day><month>05</month><year>2026</year><volume>1280</volume><fpage>83</fpage><lpage>153</lpage><pub-id pub-id-type="doi">10.3897/zookeys.1280.182768</pub-id></mixed-citation></tp:treatment-meta><tp:nomenclature><tp:taxon-name><object-id xmlns:xlink="http://www.w3.org/1999/xlink" content-type="arpha" xlink:type="simple">198FFC36-4257-56CB-A282-03A75C34EC93</object-id>
                    		<tp:taxon-name-part taxon-name-part-type="genus" reg="Gloydius">Gloydius</tp:taxon-name-part> <tp:taxon-name-part taxon-name-part-type="species" reg="himalayanus">himalayanus</tp:taxon-name-part>
                    	</tp:taxon-name><tp:taxon-authority>(Günther, 1864)</tp:taxon-authority><tp:nomenclature-citation-list><tp:nomenclature-citation><tp:taxon-name><tp:taxon-name-part taxon-name-part-type="genus" reg="Gloydius">Gloydius</tp:taxon-name-part> <tp:taxon-name-part taxon-name-part-type="species" reg="himalayanus">himalayanus</tp:taxon-name-part></tp:taxon-name><comment> (Günther, 1864): 393, pl. 24, figs A, A'.</comment></tp:nomenclature-citation></tp:nomenclature-citation-list></tp:nomenclature><tp:treatment-sec sec-type="Common name"><title>Common name.</title><p>Himalayan Pitviper.</p></tp:treatment-sec><tp:treatment-sec sec-type="Type material"><title>Type material.</title><p>The original description of <italic><tp:taxon-name><tp:taxon-name-part taxon-name-part-type="genus" reg="Halys">Halys</tp:taxon-name-part> <tp:taxon-name-part taxon-name-part-type="species" reg="himalayanus">himalayanus</tp:taxon-name-part></tp:taxon-name></italic> Günther, 1864 is based on two syntypes originating from "Garhval, Himalaya (altitude 9000 feet)". Both specimens are preserved in the collection of the Natural History Museum, London: <abbrev xmlns:xlink="http://www.w3.org/1999/xlink" content-type="institution" xlink:title="Natural History Museum, London, UK, formerly British Museum (Nat. Hist.)" xlink:type="simple">BMNH</abbrev> 1946.1.19.64 (Figs <xref ref-type="fig" rid="F1">1</xref>, <xref ref-type="fig" rid="F12">12</xref>; formerly <abbrev xmlns:xlink="http://www.w3.org/1999/xlink" content-type="institution" xlink:title="Natural History Museum, London, UK, formerly British Museum (Nat. Hist.)" xlink:type="simple">BMNH</abbrev> 1860.3.19.1358), collected by the German explorers, the von Schlagintweit brothers; and <abbrev xmlns:xlink="http://www.w3.org/1999/xlink" content-type="institution" xlink:title="Natural History Museum, London, UK, formerly British Museum (Nat. Hist.)" xlink:type="simple">BMNH</abbrev> 1946.1.18.75 (formerly <abbrev xmlns:xlink="http://www.w3.org/1999/xlink" content-type="institution" xlink:title="Natural History Museum, London, UK, formerly British Museum (Nat. Hist.)" xlink:type="simple">BMNH</abbrev> 1860.3.19.1189), originating from the collection of the Danish physician and biologist Theodore Edward Cantor.</p><fig id="F12" position="float" orientation="portrait"><object-id xmlns:xlink="http://www.w3.org/1999/xlink" content-type="doi" xlink:type="simple">10.3897/zookeys.1280.182768.figure12</object-id><object-id xmlns:xlink="http://www.w3.org/1999/xlink" content-type="arpha" xlink:type="simple">06FFFB8F-53F7-54ED-BD05-F82D9ABAEB91</object-id><label>Figure 12.</label><caption><p>The adult male lectotype of <italic><tp:taxon-name><tp:taxon-name-part taxon-name-part-type="genus" reg="Gloydius">Gloydius</tp:taxon-name-part> <tp:taxon-name-part taxon-name-part-type="species" reg="himalayanus">himalayanus</tp:taxon-name-part></tp:taxon-name></italic> (<abbrev xmlns:xlink="http://www.w3.org/1999/xlink" content-type="institution" xlink:title="Natural History Museum, London, UK, formerly British Museum (Nat. Hist.)" xlink:type="simple">BMNH</abbrev> 1946.1.19.64). <bold>A–D</bold>. Lateral, dorsal and ventral views of the head; (<bold>E, F</bold>) dorsal and ventral views of the body.</p></caption><graphic xmlns:xlink="http://www.w3.org/1999/xlink" xlink:href="zookeys-1280-083_article-182768__-g012.jpg" id="oo_1652563.jpg" position="float" orientation="portrait" xlink:type="simple"><uri content-type="original_file" xlink:type="simple">https://binary.pensoft.net/fig/1652563</uri></graphic></fig><p>On behalf of the British East India Company (<abbrev xmlns:xlink="http://www.w3.org/1999/xlink" content-type="institution" xlink:title="British East India Company Museum, later India Museum, London, UK" xlink:type="simple">BEIC</abbrev>), and with financial support of the Prussian king Frederick William IV, and the monarch Maximilian II of Bavaria, the brothers Hermann, Adolf, and Robert von Schlagintweit undertook a four-year scientific expedition from 1854–1858 to explore the Indian subcontinent and its northern high mountain regions. They travelled, sometimes together, but also on separate routes, through India and the Himalaya up to the Tibetan plateau [<xref ref-type="bibr" rid="B114">Schlagintweit-Sakülünski 1871</xref>; on the controversial debate about the achievements of the expedition see <xref ref-type="bibr" rid="B21">Brescius (2015)</xref> and <xref ref-type="bibr" rid="B72">Kleidt (2024)</xref>].</p><p>The natural history objects collected during the von Schlagintweit expedition were the property of the <abbrev xmlns:xlink="http://www.w3.org/1999/xlink" content-type="institution" xlink:title="British East India Company Museum, later India Museum, London, UK" xlink:type="simple">BEIC</abbrev> but were brought to Berlin for scientific analysis and were then to be successively returned and reintegrated in the <abbrev xmlns:xlink="http://www.w3.org/1999/xlink" content-type="institution" xlink:title="British East India Company Museum, later India Museum, London, UK" xlink:type="simple">BEIC</abbrev> collections in London. Between 1858 and 1859, an unknown number of stuffed animals, as well as wet preserved reptiles and fishes were transferred from Berlin to the India Museum of the <abbrev xmlns:xlink="http://www.w3.org/1999/xlink" content-type="institution" xlink:title="British East India Company Museum, later India Museum, London, UK" xlink:type="simple">BEIC</abbrev> whose whereabouts are now unknown according to <xref ref-type="bibr" rid="B72">Kleidt (2024)</xref>. <xref ref-type="bibr" rid="B122">Sharpe (1906)</xref> mentioned that the transfer of part of the India Museum collection to the <abbrev xmlns:xlink="http://www.w3.org/1999/xlink" content-type="institution" xlink:title="Natural History Museum, London, UK, formerly British Museum (Nat. Hist.)" xlink:type="simple">BMNH</abbrev> began in 1860 (1859 according to <xref ref-type="bibr" rid="B7">Archer 1962</xref>: 63), but the final incorporation of the old <abbrev xmlns:xlink="http://www.w3.org/1999/xlink" content-type="institution" xlink:title="British East India Company Museum, later India Museum, London, UK" xlink:type="simple">BEIC</abbrev> collection took place in 1880 (1879 according to <xref ref-type="bibr" rid="B71">Kleidt 2015</xref>). Additionally, Günther’s (1860) overview of the herpetofauna of the Himalaya, which includes 118 listed specimens of amphibians and reptiles referable to material collected by the von Schlagintweit brothers, clarifies that objects from the expedition, including documents stating localities and altitudes at which each specimen was obtained, had already been handed over from the Museum of the <abbrev xmlns:xlink="http://www.w3.org/1999/xlink" content-type="institution" xlink:title="British East India Company Museum, later India Museum, London, UK" xlink:type="simple">BEIC</abbrev> specifically to him for examination (i.e., no later than May 1860 when his paper was published). Many of these specimens are subsequently listed in the published catalogues of the holdings of the herpetological collection of the <abbrev xmlns:xlink="http://www.w3.org/1999/xlink" content-type="institution" xlink:title="Natural History Museum, London, UK, formerly British Museum (Nat. Hist.)" xlink:type="simple">BMNH</abbrev> (see <xref ref-type="bibr" rid="B14">Boulenger 1885</xref>, <xref ref-type="bibr" rid="B15">1887</xref>, <xref ref-type="bibr" rid="B16">1889</xref>, <xref ref-type="bibr" rid="B17">1893</xref>, <xref ref-type="bibr" rid="B18">1894</xref>, <xref ref-type="bibr" rid="B19">1896</xref>). In his 1860 paper, Günther at the time working on the classification of the <abbrev xmlns:xlink="http://www.w3.org/1999/xlink" content-type="institution" xlink:title="Natural History Museum, London, UK, formerly British Museum (Nat. Hist.)" xlink:type="simple">BMNH</abbrev> snake collection, mentioned also the von Schlagintweits’ specimen, which later served as one of the two syntypes of <italic><tp:taxon-name><tp:taxon-name-part taxon-name-part-type="genus" reg="Halys">Halys</tp:taxon-name-part> <tp:taxon-name-part taxon-name-part-type="species" reg="himalayanus">himalayanus</tp:taxon-name-part></tp:taxon-name></italic> for the first time under the name "<italic><tp:taxon-name><tp:taxon-name-part taxon-name-part-type="genus" reg="Trigonocephalus">Trigonocephalus</tp:taxon-name-part> <tp:taxon-name-part taxon-name-part-type="species" reg="affinis">affinis</tp:taxon-name-part></tp:taxon-name></italic>" (<xref ref-type="bibr" rid="B49">Günther 1860</xref>: 164, 167, 172). It is not documented in the records of the herpetological department of the NHM London which of the von Schlagintweit brothers collected the specimen, and Günther’s (1860) paper, and his (1864) original description, also provide no clue.</p><p>According to the itinerary and map of the routes taken by the von Schlagintweit brothers in the western Himalaya, it becomes clear that only Adolf and Robert had travelled in Kumaon and Garhval between early July and mid-October 1855 (<xref ref-type="bibr" rid="B112">Schlagintweit et al. 1861a</xref>: 17 ff.). From the listed stations no. 50–55 visited in "<italic>Kămáon and Gărhvál</italic>" only the following are situated in Garhval as defined at that time by the von Schlagintweit brothers: "Mána (in Vishnuganga valley, two miles north of the Hindi temple Bádrinath, <named-content xmlns:xlink="http://www.w3.org/1999/xlink" content-type="dwc:verbatimCoordinates" xlink:type="simple">30°47'0"N, 79°20'50"E</named-content>, 10,670 feet)", "Mána Pass (two days journey north of Mána, <named-content xmlns:xlink="http://www.w3.org/1999/xlink" content-type="dwc:verbatimCoordinates" xlink:type="simple">31°5'0"N, 79°23'25"E</named-content>, 18,852 feet)", "Ussílla (highest village in the valley of Tons, <named-content xmlns:xlink="http://www.w3.org/1999/xlink" content-type="dwc:verbatimCoordinates" xlink:type="simple">31°7'40"N, 78°18'10"E</named-content>, 8940 feet)", "Măssúri, Banóg Hill (station, <named-content xmlns:xlink="http://www.w3.org/1999/xlink" content-type="dwc:verbatimCoordinates" xlink:type="simple">30°28'30"N, 77°59'58"E</named-content>, 7549 feet)" (<xref ref-type="bibr" rid="B112">Schlagintweit et al. 1861a</xref>: 197 ff., <xref ref-type="bibr" rid="B113">1861b</xref>: map a, 1). Based on the altitude of 9000 feet [2743 m] given by <xref ref-type="bibr" rid="B49">Günther (1860</xref>, <xref ref-type="bibr" rid="B50">1864</xref>), the later syntype specimen collected by the von Schlagintweit brothers could have been found in or around "Ussílla". This place is also mentioned for plants collected in early October 1855 by the von Schlagintweit brothers as "Usilla in the Sons [sic, Tons] valley" by <xref ref-type="bibr" rid="B70">Klatt (1880</xref>: 369). If the von Schlagintweit’s type specimen was indeed from "Ussílla" [also known as Oshól, a village no longer existing on the right bank of the Tons [Tonse or Supin] River Valley, near today’s Osla village in the southern Supin Range, Uttarkashi District, Uttarakhand State, India], then it was collected by Adolf von Schlagintweit, who was the only one of the brothers to visit this location during his second journey to Tibet on his return to Garhwal between 6–9 October 1855 (<xref ref-type="bibr" rid="B112">Schlagintweit et al. 1861a</xref>: 19).</p><p>Similar to the von Schlagintweits’ material, the second syntype of <italic><tp:taxon-name><tp:taxon-name-part taxon-name-part-type="genus" reg="Halys">H.</tp:taxon-name-part> <tp:taxon-name-part taxon-name-part-type="species" reg="himalayanus">himalayanus</tp:taxon-name-part></tp:taxon-name></italic> was donated indirectly to the British Museum (Natural History) from Theodore Edward Cantor’s collection. Between 1842 and 1854, Cantor sent several general collections to the Museum of the British East India Company (India Museum), London, and many of the natural history specimens were transferred to the <abbrev xmlns:xlink="http://www.w3.org/1999/xlink" content-type="institution" xlink:title="Natural History Museum, London, UK, formerly British Museum (Nat. Hist.)" xlink:type="simple">BMNH</abbrev> in 1860 (<xref ref-type="bibr" rid="B20">Boulenger 1906</xref>; <xref ref-type="bibr" rid="B150">Whitehead and Talwar 1976</xref>). Among these objects was probably Cantor’s specimen, which later served as second syntype and was registered by Günther on 19 March 1860, the month of Cantor’s death, under the number 1189. As mentioned above, <xref ref-type="bibr" rid="B49">Günther (1860)</xref> only listed the specimen from the von Schlagintweits collection in his treatise on the herpetofauna of the Himalaya. The first part of the Proceedings of the Zoological Society of London, which contains Günther’s work, was published between February and May 1860 (<xref ref-type="bibr" rid="B35">Duncan 1937</xref>), and Cantor’s specimen probably reached Günther’s hands too late to be considered.</p><p>Cantor worked as a physician in the service of the British East India Company based in Calcutta [Kolkata, West Bengal State, India], where he arrived in 1835. His duties took him to China (Chusan), the Malay Peninsula (Provinces of Malacca and Wellesley, Penang, and Singapore), and Bengal (Sundarbans, Ganges-Brahmaputra Delta), where he had the opportunity to make substantial zoological and botanical collections. It is documented that Cantor was posted to NW India twice during the First and Second Anglo-Sikh War for his military service in field hospitals from 1845–1846 and from 1848–1849 (<xref ref-type="bibr" rid="B1">Adler 2007</xref>, <xref ref-type="bibr" rid="B2">2016</xref>; <xref ref-type="bibr" rid="B7">Archer 1962</xref>). It is possible that it was during these visits that he obtained the specimen that was later to become the second syntype of <italic><tp:taxon-name><tp:taxon-name-part taxon-name-part-type="genus" reg="Halys">H.</tp:taxon-name-part> <tp:taxon-name-part taxon-name-part-type="species" reg="himalayanus">himalayanus</tp:taxon-name-part></tp:taxon-name></italic>.</p><p>Because of the better documented historic circumstances (route of travel) for the syntype collected by the von Schlagintweits, and in agreement with Art. 74.7 of the Code (<xref ref-type="bibr" rid="B60">ICZN 1999</xref>), we here designate <abbrev xmlns:xlink="http://www.w3.org/1999/xlink" content-type="institution" xlink:title="Natural History Museum, London, UK, formerly British Museum (Nat. Hist.)" xlink:type="simple">BMNH</abbrev> 1946.1.19.64 as lectotype of <italic><tp:taxon-name><tp:taxon-name-part taxon-name-part-type="genus" reg="Halys">Halys</tp:taxon-name-part> <tp:taxon-name-part taxon-name-part-type="species" reg="himalayanus">himalayanus</tp:taxon-name-part></tp:taxon-name></italic> Günther, 1864 to introduce a standard of application for the species group name <italic>himalayanus</italic> Günther using a single name-bearing specimen.</p></tp:treatment-sec><tp:treatment-sec sec-type="Type material examined"><title>Type material examined.</title><p><bold><italic>Lectotype</italic></bold>. • <abbrev xmlns:xlink="http://www.w3.org/1999/xlink" content-type="institution" xlink:title="Natural History Museum, London, UK, formerly British Museum (Nat. Hist.)" xlink:type="simple">BMNH</abbrev> 1946.1.19.64, an adult male from "Garhval, Himalaya (altitude 9000 feet)" (Uttarkashi District, Uttarakhand State, India; see above for further discussion on the possible locality), collected by the brothers Adolf or Robert von Schlagintweit (Figs <xref ref-type="fig" rid="F6">6A</xref>, <xref ref-type="fig" rid="F12">12</xref>, <xref ref-type="fig" rid="F13">13</xref>). <bold><italic>Paralectotype</italic></bold>. • <abbrev xmlns:xlink="http://www.w3.org/1999/xlink" content-type="institution" xlink:title="Natural History Museum, London, UK, formerly British Museum (Nat. Hist.)" xlink:type="simple">BMNH</abbrev> 1946.1.18.75, an adult male, collector(s) not documented, ex Theodor Edward Cantor collection; other data as for the lectotype.</p><fig id="F13" position="float" orientation="portrait"><object-id xmlns:xlink="http://www.w3.org/1999/xlink" content-type="doi" xlink:type="simple">10.3897/zookeys.1280.182768.figure13</object-id><object-id xmlns:xlink="http://www.w3.org/1999/xlink" content-type="arpha" xlink:type="simple">AB55C2B8-CB5F-510A-B2F9-F96C6DEA69ED</object-id><label>Figure 13.</label><caption><p>Skull of the adult male lectotype of <italic><tp:taxon-name><tp:taxon-name-part taxon-name-part-type="genus" reg="Gloydius">Gloydius</tp:taxon-name-part> <tp:taxon-name-part taxon-name-part-type="species" reg="himalayanus">himalayanus</tp:taxon-name-part></tp:taxon-name></italic><abbrev xmlns:xlink="http://www.w3.org/1999/xlink" content-type="institution" xlink:title="Natural History Museum, London, UK, formerly British Museum (Nat. Hist.)" xlink:type="simple">BMNH</abbrev> 1946.1.19.64: <bold>A</bold>. Dorsal, <bold>B</bold>. Ventral (lower jaws virtually extracted) and <bold>C</bold>. Lateral view; <bold>D</bold>. Pterygoid virtually isolated, ventral view; <bold>E</bold>. Lower jaw virtually isolated, medial view. Scale bars: 4.0 mm.</p></caption><graphic xmlns:xlink="http://www.w3.org/1999/xlink" xlink:href="zookeys-1280-083_article-182768__-g013.jpg" id="oo_1652564.jpg" position="float" orientation="portrait" xlink:type="simple"><uri content-type="original_file" xlink:type="simple">https://binary.pensoft.net/fig/1652564</uri></graphic></fig></tp:treatment-sec><tp:treatment-sec sec-type="Description of the lectotype"><title>Description of the lectotype.</title><p>Adult male, indicated by the presence of hemipenes, in situ reaching level of 18<sup>th</sup> subcaudal scale; 1/1 loreal, slightly higher than wide; nasal scale completely divided; 2/2 elongated preoculars, the lower one much narrower; 1/1 supraocular; 2/2 postoculars, upper scarcely reaching onto top of head, the lower can be described as postsubocular, because it extends below the eye, up to the level of the end of the third supralabial; rostral scale wider than long; two internasals much wider than long; two prefrontals, slightly longer than wide; frontal bell-shaped, 22% longer than wide; 3/3 anterior temporals upper two very small, and 3/3 posterior temporals of similar size, the lower one in contact with the second last supralabial; supralabials 7/7, second last twice as high as the previous one, in contact with lower posterior temporal, 3<sup>rd</sup>/3<sup>rd</sup> in contact with the eye; pit opening as long as the horizontal diameter of the eye and encircled by 3/3 scales; 18 circum-pileus scales; 10/10 sublabials, first four in contact with anterior submaxillars; two pairs of submaxillars, anterior approx. twice as wide and 50% longer than posterior; followed by four rows of paired gular scales, slightly increasing in size posteriorly; dorsal scales in 21-21-17 rows, strongly keeled, except the outer row, which is smooth, paired apical pits on some dorsals, very weakly developed; four preventrals; 162 ventrals; cloacal plate entire; 50/51 paired subcaudal scales. Body compact, subcylindrical; tail short (<abbrev xmlns:xlink="http://www.w3.org/1999/xlink" xlink:title="tail length" xlink:type="simple">TaL</abbrev>/<abbrev xmlns:xlink="http://www.w3.org/1999/xlink" xlink:title="snout-vent length" xlink:type="simple">SVL</abbrev> 0.145); <abbrev xmlns:xlink="http://www.w3.org/1999/xlink" xlink:title="snout-vent length" xlink:type="simple">SVL</abbrev> 537 mm; <abbrev xmlns:xlink="http://www.w3.org/1999/xlink" xlink:title="tail length" xlink:type="simple">TaL</abbrev> 91 mm, head length measured from tip of snout to posterior border of parietals 17.5 mm, head length measured from tip of snout to posterior edge of mandible 28.5 mm, head width 16.4 mm.</p></tp:treatment-sec><tp:treatment-sec sec-type="Dorsal scale reduction formula"><title>Dorsal scale reduction formula.</title><table-wrap id="T4" position="float" orientation="portrait"><table><tbody><tr><td rowspan="1" colspan="1">–</td><td rowspan="1" colspan="1">4+5(7)</td><td rowspan="1" colspan="1">4+5(13)</td><td rowspan="1" colspan="1">-5(108)</td><td rowspan="1" colspan="1">3+4(120)</td></tr><tr><td rowspan="1" colspan="5"><bold>(5)27</bold>------------------------<bold>25</bold>-------------------------<bold>23</bold>------------------------------<bold>21</bold>------------------------------<bold>19</bold>---------------------------<bold>17(162)</bold>.</td></tr><tr><td rowspan="1" colspan="1">-6, -12(6)</td><td rowspan="1" colspan="1">4+5(7)</td><td rowspan="1" colspan="1">4+5(12)</td><td rowspan="1" colspan="1">5+6(111)</td><td rowspan="1" colspan="1">2+3(122)</td></tr></tbody></table></table-wrap></tp:treatment-sec><tp:treatment-sec sec-type="Dentition"><title>Dentition.</title><p>Maxillary bone with two posteriorly curved fangs on each side. On left side, the lateral main fang is loose, both teeth are not connected to the maxilla on right side. Behind each main fang are 7/8 replacement fangs at different growth stages. Main fang 6.44 mm in length, i.e., 31.52% of skull length. Discharge orifice 0.97 mm in length, i.e., 15.06% of fang length.</p><p>Palatine bone with 3/3 posteriorly curved teeth slightly decreasing in size posteriorly. Teeth I and II loose on left, teeth I and III on right side. Lateral to each palatine tooth is a single replacement tooth at different growth stages.</p><p>Pterygoid bone with 9/9 posteriorly curved teeth, shorter than the palatine tooth, all nearly the same size. Teeth II, IV, VI and VIII loose on left side as well as on right side. The posterior ~64% of the pterygoid bone is without teeth.</p><p>Mandibular bone with 11/11 posteriorly curved teeth gradually decreasing in size posteriorly. The first two teeth closer together than the rest. Medial to each mandibular tooth are two replacement teeth in different growth stages. Teeth II, III, V, VII, IX and XI loose on left side. Teeth II, IV, VI and VIII loose on right side. Splenial 93% of length of angular, latter overlaps splenial with 8.19% of its total length. The complete skull of the lectotype <abbrev xmlns:xlink="http://www.w3.org/1999/xlink" content-type="institution" xlink:title="Natural History Museum, London, UK, formerly British Museum (Nat. Hist.)" xlink:type="simple">BMNH</abbrev> 1946.1.19.64 is presented in Fig. <xref ref-type="fig" rid="F13">13</xref>.</p></tp:treatment-sec><tp:treatment-sec sec-type="Colouration and pattern"><title>Colouration and pattern.</title><p>Colouration after ~170 years preservation in ~70% ethanol was recorded as follows: dorsal ground colour Light Neutral Gray (Colour 297), with 40 Pale Neutral Gray (296) irregular bands on body, one to two dorsal scales long and ten bands on tail, the anterior edge of dorsal bands shows thin Dark Grayish Brown (284) borders; all dorsal scales show a Dark Grayish Brown (284) mottling, which condenses dorsoventrally; dorsal and lateral head with same ground colour as dorsal body and densely mottled with Dark Grayish Brown (284); a wide Sepia (279) postocular stripe from the posterior border of the eye to the angle of the mouth, whose lower edge is bordered by a Dark Grayish Brown (284) wavy, narrow line; lower parts of posterior supralabials Pale Buff (1) and heavily mottled with Dark Grayish Brown (284); Venter with a colour gradient that becomes darker towards the back. Throat Pale Buff (1) coloured submaxillars and gulars mottled with Dark Grayish Brown (284); sublabials with an irregular Fawn Colour (258) pattern; in the further course, venter changes gradually from True Cinnamon (260) with heavy Dark Grayish Brown (284) mottling via Burnt Sienna (38) to Maroon (39); the dark ventral parts of posterior third of body and ventral tail are Pale Buff (1) mottled; tail tip Light Buff (2) coloured. Examples of variation in the colouration and pattern of live individuals; see Fig. <xref ref-type="fig" rid="F14">14</xref>.</p><fig id="F14" position="float" orientation="portrait"><object-id xmlns:xlink="http://www.w3.org/1999/xlink" content-type="doi" xlink:type="simple">10.3897/zookeys.1280.182768.figure14</object-id><object-id xmlns:xlink="http://www.w3.org/1999/xlink" content-type="arpha" xlink:type="simple">438B034D-D885-55C4-8D4F-9140C6C73214</object-id><label>Figure 14.</label><caption><p>The colour and pattern in <italic><tp:taxon-name><tp:taxon-name-part taxon-name-part-type="genus" reg="Gloydius">Gloydius</tp:taxon-name-part> <tp:taxon-name-part taxon-name-part-type="species" reg="himalayanus">himalayanus</tp:taxon-name-part></tp:taxon-name></italic> and its typical habitat. (<bold>A, B</bold>) Adult male (uncollected) from between Bhebra camp site and Manjhi (Baharat Range), Uttarkashi District, Uttarakhand State, India, 2400 m elevation (photo by Frank Tillack); (<bold>C, D</bold>) An uncollected specimen from Khaliya [Khulia] Danda, Pithoragarh District, Uttarakhand State, India, 3433 m elevation (photo by Ashok Captain and Emmanuel Theophilus); (<bold>E, F</bold>) An uncollected specimen from Dungair Dhar, Pithoragarh District, Uttarakhand State, India, 3535 m elevation (photo by Ashok Captain and Emmanuel Theophilus); <bold>G</bold>. Juvenile (uncollected) from Dhapa Bend, Pithoragarh District, Uttarakhand State, India, 1794 m elevation (photo by Ashok Captain and Emmanuel Theophilus); <bold>H</bold>. General view of the habitat of <italic><tp:taxon-name><tp:taxon-name-part taxon-name-part-type="genus" reg="Gloydius">Gloydius</tp:taxon-name-part> <tp:taxon-name-part taxon-name-part-type="species" reg="himalayanus">himalayanus</tp:taxon-name-part></tp:taxon-name></italic> at Khaliya [Khulia] Danda, Pithoragarh District, Uttarakhand State, India, 3433 m elevation (photo by Ashok Captain and Emmanuel Theophilus); <bold>I</bold>. Microhabitat of <italic><tp:taxon-name><tp:taxon-name-part taxon-name-part-type="genus" reg="Gloydius">G.</tp:taxon-name-part> <tp:taxon-name-part taxon-name-part-type="species" reg="himalayanus">himalayanus</tp:taxon-name-part></tp:taxon-name></italic> between Bhebra camp site and Manjhi (Baharat Range), Uttarkashi District, Uttarakhand State, India, 2400 m elevation; <bold>J</bold>. General view of the habitat of <italic><tp:taxon-name><tp:taxon-name-part taxon-name-part-type="genus" reg="Gloydius">G.</tp:taxon-name-part> <tp:taxon-name-part taxon-name-part-type="species" reg="himalayanus">himalayanus</tp:taxon-name-part></tp:taxon-name></italic> between Bhebra camp site and Manjhi (Baharat Range), Uttarkashi District, Uttarakhand State, India, 2400 m elevation; <bold>K</bold>. Habitat of <italic><tp:taxon-name><tp:taxon-name-part taxon-name-part-type="genus" reg="Gloydius">G.</tp:taxon-name-part> <tp:taxon-name-part taxon-name-part-type="species" reg="himalayanus">himalayanus</tp:taxon-name-part></tp:taxon-name></italic> at Dungair Dhar, Pithoragarh District, Uttarakhand State, India, 3535 m elevation (photo by Ashok Captain and Emmanuel Theophilus).</p></caption><graphic xmlns:xlink="http://www.w3.org/1999/xlink" xlink:href="zookeys-1280-083_article-182768__-g014.jpg" id="oo_1652565.jpg" position="float" orientation="portrait" xlink:type="simple"><uri content-type="original_file" xlink:type="simple">https://binary.pensoft.net/fig/1652565</uri></graphic></fig></tp:treatment-sec><tp:treatment-sec sec-type="Variation"><title>Variation.</title><p>The paralectotype and additional examined material agree well with the lectotype in general appearance. For differences based on sexual dimorphism, morphometrics and scalation we refer to Tables <xref ref-type="table" rid="T7">3</xref>, <xref ref-type="table" rid="T8">4</xref>.</p><table-wrap id="T7" position="float" orientation="portrait"><label>Table 3.</label><caption><p>Summary statistics of diagnostic meristic characters and morphological characters for males of the species of the <italic><tp:taxon-name><tp:taxon-name-part taxon-name-part-type="genus" reg="Gloydius">Gloydius</tp:taxon-name-part> <tp:taxon-name-part taxon-name-part-type="species" reg="himalayanus">himalayanus</tp:taxon-name-part></tp:taxon-name></italic> complex. Highlighted character states are those that differ significantly (<italic>p</italic> &lt; 0.05) from <italic><tp:taxon-name><tp:taxon-name-part taxon-name-part-type="genus" reg="Gloydius">G.</tp:taxon-name-part> <tp:taxon-name-part taxon-name-part-type="species" reg="himalayanus">himalayanus</tp:taxon-name-part></tp:taxon-name></italic> (h), <italic><tp:taxon-name><tp:taxon-name-part taxon-name-part-type="genus" reg="Gloydius">G.</tp:taxon-name-part> <tp:taxon-name-part taxon-name-part-type="species" reg="hazarensis">hazarensis</tp:taxon-name-part></tp:taxon-name></italic> sp. nov. (z), or <italic><tp:taxon-name><tp:taxon-name-part taxon-name-part-type="genus" reg="Gloydius">G.</tp:taxon-name-part> <tp:taxon-name-part taxon-name-part-type="species" reg="nepalensis">nepalensis</tp:taxon-name-part></tp:taxon-name></italic> sp. nov. (n).</p></caption><table><tbody><tr><th rowspan="1" colspan="1">Males</th><th rowspan="1" colspan="1">
                      <italic>
                        <tp:taxon-name><tp:taxon-name-part taxon-name-part-type="genus" reg="Gloydius">G.</tp:taxon-name-part> <tp:taxon-name-part taxon-name-part-type="species" reg="himalayanus">himalayanus</tp:taxon-name-part></tp:taxon-name>
                      </italic>
                    </th><th rowspan="1" colspan="1"><italic><tp:taxon-name><tp:taxon-name-part taxon-name-part-type="genus" reg="Gloydius">G.</tp:taxon-name-part> <tp:taxon-name-part taxon-name-part-type="species" reg="hazarensis">hazarensis</tp:taxon-name-part></tp:taxon-name></italic> sp. nov.</th><th rowspan="1" colspan="1"><italic><tp:taxon-name><tp:taxon-name-part taxon-name-part-type="genus" reg="Gloydius">G.</tp:taxon-name-part> <tp:taxon-name-part taxon-name-part-type="species" reg="hindukushensis">hindukushensis</tp:taxon-name-part></tp:taxon-name></italic> sp. nov.</th><th rowspan="1" colspan="1"><italic><tp:taxon-name><tp:taxon-name-part taxon-name-part-type="genus" reg="Gloydius">G.</tp:taxon-name-part> <tp:taxon-name-part taxon-name-part-type="species" reg="nepalensis">nepalensis</tp:taxon-name-part></tp:taxon-name></italic> sp. nov.</th></tr><tr><td rowspan="1" colspan="1">
                      <italic>
                        <abbrev xmlns:xlink="http://www.w3.org/1999/xlink" xlink:title="number of ventrals" xlink:type="simple">Ven</abbrev>
                      </italic>
                    </td><td rowspan="1" colspan="1"/><td rowspan="1" colspan="1"/><td rowspan="1" colspan="1"/><td rowspan="1" colspan="1"/></tr><tr><td rowspan="1" colspan="1">
                      <italic>n</italic>
                    </td><td rowspan="1" colspan="1">16</td><td rowspan="1" colspan="1">6</td><td rowspan="1" colspan="1">1</td><td rowspan="1" colspan="1">13</td></tr><tr><td rowspan="1" colspan="1">Range (mean ± SD)</td><td rowspan="1" colspan="1">144–164 (<bold>156.1</bold><sup>n</sup> ± 5.1)</td><td rowspan="1" colspan="1">147–159 (153.5 ± 4.7)</td><td rowspan="1" colspan="1">
                      <bold>146</bold>
                    </td><td rowspan="1" colspan="1">140–158 (<bold>147.9</bold><sup>h</sup> ± 5.4)</td></tr><tr><td rowspan="1" colspan="1">
                      <italic><abbrev xmlns:xlink="http://www.w3.org/1999/xlink" xlink:title="number of ventrals" xlink:type="simple">Ven</abbrev>+<abbrev xmlns:xlink="http://www.w3.org/1999/xlink" xlink:title="number of subcaudals" xlink:type="simple">SubC</abbrev></italic>
                    </td><td rowspan="1" colspan="1"/><td rowspan="1" colspan="1"/><td rowspan="1" colspan="1"/><td rowspan="1" colspan="1"/></tr><tr><td rowspan="1" colspan="1">
                      <italic>n</italic>
                    </td><td rowspan="1" colspan="1">16</td><td rowspan="1" colspan="1">6</td><td rowspan="1" colspan="1">1</td><td rowspan="1" colspan="1">13</td></tr><tr><td rowspan="1" colspan="1">Range (mean ± SD)</td><td rowspan="1" colspan="1">192–218 (<bold>205.3</bold><sup>n</sup> ± 6.9)</td><td rowspan="1" colspan="1">195–211 (<bold>203.2</bold><sup>n</sup> ± 6.0)</td><td rowspan="1" colspan="1">
                      <bold>N/A</bold>
                    </td><td rowspan="1" colspan="1">
                      <bold>193.6</bold>
                      <sup>h,z</sup>
                    </td></tr><tr><td rowspan="1" colspan="1">
                      <italic>
                        <abbrev xmlns:xlink="http://www.w3.org/1999/xlink" xlink:title="number of preoculars" xlink:type="simple">PrO</abbrev>
                      </italic>
                    </td><td rowspan="1" colspan="1"/><td rowspan="1" colspan="1"/><td rowspan="1" colspan="1"/><td rowspan="1" colspan="1"/></tr><tr><td rowspan="1" colspan="1">
                      <italic>n</italic>
                    </td><td rowspan="1" colspan="1">16</td><td rowspan="1" colspan="1">6</td><td rowspan="1" colspan="1">1</td><td rowspan="1" colspan="1">13</td></tr><tr><td rowspan="1" colspan="1">Range (mean ± SD)</td><td rowspan="1" colspan="1">2–3 (<bold>2.1</bold><sup>z</sup> ± 0.3)</td><td rowspan="1" colspan="1">2–3 (<bold>2.8</bold><sup>h,n</sup> ± 0.4)</td><td rowspan="1" colspan="1">
                      <bold>2</bold>
                    </td><td rowspan="1" colspan="1"><bold>2 (2</bold><sup>z</sup> ± 0)</td></tr><tr><td rowspan="1" colspan="1"><italic><abbrev xmlns:xlink="http://www.w3.org/1999/xlink" xlink:title="prefrontal width" xlink:type="simple">PrefW</abbrev></italic> (mm)</td><td rowspan="1" colspan="1"/><td rowspan="1" colspan="1"/><td rowspan="1" colspan="1"/><td rowspan="1" colspan="1"/></tr><tr><td rowspan="1" colspan="1">
                      <italic>n</italic>
                    </td><td rowspan="1" colspan="1">16</td><td rowspan="1" colspan="1">7</td><td rowspan="1" colspan="1">1</td><td rowspan="1" colspan="1">12</td></tr><tr><td rowspan="1" colspan="1">Range (mean ± SD)</td><td rowspan="1" colspan="1">2.3–4.8 (<bold>3.3</bold><sup>n</sup> ± 0.7)</td><td rowspan="1" colspan="1">2.1–3.7 (<bold>3.0</bold><sup>n</sup> ± 0.6)</td><td rowspan="1" colspan="1">
                      <bold>2.32</bold>
                    </td><td rowspan="1" colspan="1">2.8–5.1 (<bold>3.8</bold><sup>h,z</sup> ± 0.6)</td></tr><tr><td rowspan="1" colspan="1"><italic><abbrev xmlns:xlink="http://www.w3.org/1999/xlink" xlink:title="internasal width" xlink:type="simple">INW</abbrev></italic> (mm)</td><td rowspan="1" colspan="1"/><td rowspan="1" colspan="1"/><td rowspan="1" colspan="1"/><td rowspan="1" colspan="1"/></tr><tr><td rowspan="1" colspan="1">
                      <italic>n</italic>
                    </td><td rowspan="1" colspan="1">16</td><td rowspan="1" colspan="1">7</td><td rowspan="1" colspan="1">1</td><td rowspan="1" colspan="1">12</td></tr><tr><td rowspan="1" colspan="1">Range (mean ± SD)</td><td rowspan="1" colspan="1">1.5–4.0 (2.9 ± 0.7)</td><td rowspan="1" colspan="1">2.2–3.6 (<bold>2.8</bold><sup>n</sup> ± 0.5)</td><td rowspan="1" colspan="1">
                      <bold>-</bold>
                    </td><td rowspan="1" colspan="1">2.0–4.1 (<bold>3.3</bold><sup>z</sup> ± 0.6)</td></tr></tbody></table></table-wrap><table-wrap id="T8" position="float" orientation="portrait"><label>Table 4.</label><caption><p>Summary statistics of diagnostic meristic and morphological characters for females of the species of the <italic><tp:taxon-name><tp:taxon-name-part taxon-name-part-type="genus" reg="Gloydius">Gloydius</tp:taxon-name-part> <tp:taxon-name-part taxon-name-part-type="species" reg="himalayanus">himalayanus</tp:taxon-name-part></tp:taxon-name></italic> complex. Highlighted character states are those that differ significantly (<italic>p</italic> &lt; 0.05) from <italic><tp:taxon-name><tp:taxon-name-part taxon-name-part-type="genus" reg="Gloydius">G.</tp:taxon-name-part> <tp:taxon-name-part taxon-name-part-type="species" reg="himalayanus">himalayanus</tp:taxon-name-part></tp:taxon-name></italic> (h), <italic><tp:taxon-name><tp:taxon-name-part taxon-name-part-type="genus" reg="Gloydius">G.</tp:taxon-name-part> <tp:taxon-name-part taxon-name-part-type="species" reg="hindukushensis">hindukushensis</tp:taxon-name-part></tp:taxon-name></italic> sp. nov. (u), <italic><tp:taxon-name><tp:taxon-name-part taxon-name-part-type="genus" reg="Gloydius">G.</tp:taxon-name-part> <tp:taxon-name-part taxon-name-part-type="species" reg="hazarensis">hazarensis</tp:taxon-name-part></tp:taxon-name></italic> sp. nov. (z), or <italic><tp:taxon-name><tp:taxon-name-part taxon-name-part-type="genus" reg="Gloydius">G.</tp:taxon-name-part> <tp:taxon-name-part taxon-name-part-type="species" reg="nepalensis">nepalensis</tp:taxon-name-part></tp:taxon-name></italic> sp. nov. (n).</p></caption><table><tbody><tr><th rowspan="1" colspan="1">Females</th><th rowspan="1" colspan="1">
                      <italic>
                        <tp:taxon-name><tp:taxon-name-part taxon-name-part-type="genus" reg="Gloydius">G.</tp:taxon-name-part> <tp:taxon-name-part taxon-name-part-type="species" reg="himalayanus">himalayanus</tp:taxon-name-part></tp:taxon-name>
                      </italic>
                    </th><th rowspan="1" colspan="1"><italic><tp:taxon-name><tp:taxon-name-part taxon-name-part-type="genus" reg="Gloydius">G.</tp:taxon-name-part> <tp:taxon-name-part taxon-name-part-type="species" reg="hazarensis">hazarensis</tp:taxon-name-part></tp:taxon-name></italic> sp. nov.</th><th rowspan="1" colspan="1"><italic><tp:taxon-name><tp:taxon-name-part taxon-name-part-type="genus" reg="Gloydius">G.</tp:taxon-name-part> <tp:taxon-name-part taxon-name-part-type="species" reg="hindukushensis">hindukushensis</tp:taxon-name-part></tp:taxon-name></italic> sp. nov.</th><th rowspan="1" colspan="1"><italic><tp:taxon-name><tp:taxon-name-part taxon-name-part-type="genus" reg="Gloydius">G.</tp:taxon-name-part> <tp:taxon-name-part taxon-name-part-type="species" reg="nepalensis">nepalensis</tp:taxon-name-part></tp:taxon-name></italic> sp. nov.</th></tr><tr><td rowspan="1" colspan="5">
                      <italic>
                        <abbrev xmlns:xlink="http://www.w3.org/1999/xlink" xlink:title="number of ventrals" xlink:type="simple">Ven</abbrev>
                      </italic>
                    </td></tr><tr><td rowspan="1" colspan="1">
                      <italic>n</italic>
                    </td><td rowspan="1" colspan="1">14</td><td rowspan="1" colspan="1">7</td><td rowspan="1" colspan="1">4</td><td rowspan="1" colspan="1">12</td></tr><tr><td rowspan="1" colspan="1">Range (mean ± SD)</td><td rowspan="1" colspan="1">150–164 (<bold>158.9</bold><sup>n,z</sup> ± 4.0)</td><td rowspan="1" colspan="1">158–165 (<bold>162.4</bold><sup>h,n</sup> ± 2.4)</td><td rowspan="1" colspan="1">147–159 (152.5 ± 5.5)</td><td rowspan="1" colspan="1">146–161 (<bold>152.5</bold><sup>h,z</sup> ± 5.1)</td></tr><tr><td rowspan="1" colspan="5">
                      <italic><abbrev xmlns:xlink="http://www.w3.org/1999/xlink" xlink:title="number of ventrals" xlink:type="simple">Ven</abbrev>+<abbrev xmlns:xlink="http://www.w3.org/1999/xlink" xlink:title="number of subcaudals" xlink:type="simple">SubC</abbrev></italic>
                    </td></tr><tr><td rowspan="1" colspan="1">
                      <italic>n</italic>
                    </td><td rowspan="1" colspan="1">14</td><td rowspan="1" colspan="1">7</td><td rowspan="1" colspan="1">3</td><td rowspan="1" colspan="1">12</td></tr><tr><td rowspan="1" colspan="1">Range (mean ± SD)</td><td rowspan="1" colspan="1">195–216 (<bold>206</bold><sup>n</sup><italic>±</italic> 6.9)</td><td rowspan="1" colspan="1">201–215 (<bold>209.7</bold><sup>n</sup><italic>±</italic> 4.7)</td><td rowspan="1" colspan="1">198–204 (200.3 <italic>±</italic> 3.2)</td><td rowspan="1" colspan="1">188–205 (<bold>195.7</bold><sup>h,z</sup><italic>±</italic> 5.7)</td></tr><tr><td rowspan="1" colspan="5">
                      <italic>
                        <abbrev xmlns:xlink="http://www.w3.org/1999/xlink" xlink:title="number of sublabials" xlink:type="simple">SubL</abbrev>
                      </italic>
                    </td></tr><tr><td rowspan="1" colspan="1">
                      <italic>n</italic>
                    </td><td rowspan="1" colspan="1">14</td><td rowspan="1" colspan="1">7</td><td rowspan="1" colspan="1">4</td><td rowspan="1" colspan="1">12</td></tr><tr><td rowspan="1" colspan="1">Range (mean ± SD)</td><td rowspan="1" colspan="1">8–11 (<bold>9.6</bold><sup>n</sup><italic>±</italic> 0.8)</td><td rowspan="1" colspan="1">8–10 (<bold>9.7</bold><sup>n</sup><italic>±</italic> 0.8)</td><td rowspan="1" colspan="1">8–9 (8.8 <italic>±</italic> 0.5)</td><td rowspan="1" colspan="1">7–10 (<bold>8.8</bold><sup>h,z</sup><italic>±</italic> 0.8)</td></tr><tr><td rowspan="1" colspan="5">
                      <italic>
                        <abbrev xmlns:xlink="http://www.w3.org/1999/xlink" xlink:title="number of preoculars" xlink:type="simple">PrO</abbrev>
                      </italic>
                    </td></tr><tr><td rowspan="1" colspan="1">
                      <italic>n</italic>
                    </td><td rowspan="1" colspan="1">14</td><td rowspan="1" colspan="1">7</td><td rowspan="1" colspan="1">4</td><td rowspan="1" colspan="1">12</td></tr><tr><td rowspan="1" colspan="1">Range (mean ± SD)</td><td rowspan="1" colspan="1">2–3 (<bold>2.1</bold><sup>z</sup><italic>±</italic> 0.4)</td><td rowspan="1" colspan="1"><bold>3 (3</bold><sup>n</sup><italic>±</italic> 0)</td><td rowspan="1" colspan="1"><bold>3 (3</bold><sup>n</sup><italic>±</italic> 0)</td><td rowspan="1" colspan="1">2 (<bold>2</bold><sup>u,z</sup><italic>±</italic> 0)</td></tr><tr><td rowspan="1" colspan="5">
                      <italic><abbrev xmlns:xlink="http://www.w3.org/1999/xlink" xlink:title="dorsal scale rows: numbers are given at one head length behind head (dorsalia 1), at midbody (taken halfway along the total number of ventral scales; dorsalia 2), and at one head length before vent, respectively (dorsalia 3)" xlink:type="simple">DSR</abbrev> 3</italic>
                    </td></tr><tr><td rowspan="1" colspan="1">
                      <italic>n</italic>
                    </td><td rowspan="1" colspan="1">14</td><td rowspan="1" colspan="1">7</td><td rowspan="1" colspan="1">4</td><td rowspan="1" colspan="1">12</td></tr><tr><td rowspan="1" colspan="1">Range (mean ± SD)</td><td rowspan="1" colspan="1">17 (<bold>17</bold><sup>u</sup><italic>±</italic> 0)</td><td rowspan="1" colspan="1">17 (17 <italic>±</italic> 0)</td><td rowspan="1" colspan="1">17–19 (<bold>18</bold><sup>h,n</sup><italic>±</italic> 1.2)</td><td rowspan="1" colspan="1">15–17 (<bold>16.8</bold><sup>u</sup><italic>±</italic> 0.6)</td></tr><tr><td rowspan="1" colspan="5"><italic><abbrev xmlns:xlink="http://www.w3.org/1999/xlink" xlink:title="prefrontal length" xlink:type="simple">PrefL</abbrev></italic> (<italic>mm</italic>)</td></tr><tr><td rowspan="1" colspan="1">
                      <italic>n</italic>
                    </td><td rowspan="1" colspan="1">16</td><td rowspan="1" colspan="1">6</td><td rowspan="1" colspan="1">4</td><td rowspan="1" colspan="1">7</td></tr><tr><td rowspan="1" colspan="1"><italic>Range</italic> (mean ± SD)</td><td rowspan="1" colspan="1">1.5–4.6 (<bold>3.5</bold><sup>z</sup><italic>±</italic> 0.8)</td><td rowspan="1" colspan="1">2.0–3.7 (<bold>2.7</bold><sup>h</sup><italic>±</italic> 0.6)</td><td rowspan="1" colspan="1">1.8–4.16 (<bold>2.7</bold><italic>±</italic> 1.0)</td><td rowspan="1" colspan="1">3.1–3.7 (<bold>3.3</bold><italic>±</italic> 0.2)</td></tr><tr><td rowspan="1" colspan="5"><italic><abbrev xmlns:xlink="http://www.w3.org/1999/xlink" xlink:title="prefrontal width" xlink:type="simple">PrefW</abbrev></italic> (<italic>mm</italic>)</td></tr><tr><td rowspan="1" colspan="1">
                      <italic>n</italic>
                    </td><td rowspan="1" colspan="1">16</td><td rowspan="1" colspan="1">6</td><td rowspan="1" colspan="1">4</td><td rowspan="1" colspan="1">7</td></tr><tr><td rowspan="1" colspan="1">Range (mean ± SD)</td><td rowspan="1" colspan="1">2.2–4.5 (<bold>3.4</bold><sup>u,z</sup><italic>±</italic> 0.5)</td><td rowspan="1" colspan="1">2.1–3.3 (<bold>2.7</bold><sup>h,n</sup><italic>±</italic> 0.5)</td><td rowspan="1" colspan="1">1.9–3.31 (<bold>2.3</bold><sup>h,n</sup><italic>±</italic> 0.7)</td><td rowspan="1" colspan="1">3.1–3.8 (<bold>3.4</bold><sup>u,z</sup><italic>±</italic> 0.3)</td></tr><tr><td rowspan="1" colspan="5"><italic><abbrev xmlns:xlink="http://www.w3.org/1999/xlink" xlink:title="internasal width" xlink:type="simple">INW</abbrev></italic> (<italic>mm</italic>)</td></tr><tr><td rowspan="1" colspan="1">
                      <italic>n</italic>
                    </td><td rowspan="1" colspan="1">16</td><td rowspan="1" colspan="1">6</td><td rowspan="1" colspan="1">3</td><td rowspan="1" colspan="1">7</td></tr><tr><td rowspan="1" colspan="1">Range (mean ± SD)</td><td rowspan="1" colspan="1">2.3–3.9 (<bold>3.1</bold><sup>u,z</sup><italic>±</italic> 0.4)</td><td rowspan="1" colspan="1">1.3–2.3 (<bold>1.7</bold><sup>h</sup><italic>±</italic> 0.3)</td><td rowspan="1" colspan="1">1.5–1.73 (<bold>1.6</bold><sup>h</sup><italic>±</italic> 0.1)</td><td rowspan="1" colspan="1">2.3–3.2 (2.8 <italic>±</italic> 0.2)</td></tr><tr><td rowspan="1" colspan="5"><italic><abbrev xmlns:xlink="http://www.w3.org/1999/xlink" xlink:title="internasal length" xlink:type="simple">INL</abbrev></italic> (<italic>mm</italic>)</td></tr><tr><td rowspan="1" colspan="1">
                      <italic>n</italic>
                    </td><td rowspan="1" colspan="1">16</td><td rowspan="1" colspan="1">6</td><td rowspan="1" colspan="1">3</td><td rowspan="1" colspan="1">7</td></tr><tr><td rowspan="1" colspan="1">Range (mean ± SD)</td><td rowspan="1" colspan="1">1.2–2.6 (<bold>1.7</bold><sup>u,z</sup><italic>±</italic> 0.3)</td><td rowspan="1" colspan="1">1.0–3.3 (<bold>2.4</bold><sup>h</sup><italic>±</italic> 1.0)</td><td rowspan="1" colspan="1">1.9–4.02 (<bold>2.6</bold><sup>h</sup><italic>±</italic> 1.2)</td><td rowspan="1" colspan="1">1.5–2.9 (2.0 <italic>±</italic> 0.5)</td></tr><tr><td rowspan="1" colspan="5"><italic><abbrev xmlns:xlink="http://www.w3.org/1999/xlink" xlink:title="internasal width" xlink:type="simple">INW</abbrev>.L</italic> (<italic>mm</italic>)</td></tr><tr><td rowspan="1" colspan="1">
                      <italic>n</italic>
                    </td><td rowspan="1" colspan="1">16</td><td rowspan="1" colspan="1">6</td><td rowspan="1" colspan="1">3</td><td rowspan="1" colspan="1">7</td></tr><tr><td rowspan="1" colspan="1">Range (mean ± SD)</td><td rowspan="1" colspan="1">1.4–2.8 (<bold>1.9</bold><sup>u,z</sup> ± 0.4)</td><td rowspan="1" colspan="1">0.5–2.3 (<bold>0.9</bold><sup>h</sup> ± 0.7)</td><td rowspan="1" colspan="1">0.43–0.8 (<bold>0.7</bold><sup>h</sup> ± 0.2)</td><td rowspan="1" colspan="1">0.8–1.8 (1.5 ± 0.4)</td></tr></tbody></table></table-wrap></tp:treatment-sec><tp:treatment-sec sec-type="Sum formula of dorsal scale reduction in males"><title>Sum formula of dorsal scale reduction in males.</title><table-wrap id="T5" position="float" orientation="portrait"><table><tbody><tr><td rowspan="1" colspan="1">(6–14)</td><td rowspan="1" colspan="1">(6–23)</td><td rowspan="1" colspan="1">(90–110)</td><td rowspan="1" colspan="1">(103–130)</td></tr><tr><td rowspan="1" colspan="1">4+5, 6+7</td><td rowspan="1" colspan="1">4+5, -5, 5+6</td><td rowspan="1" colspan="1">3+4, 4+5, -5, 5+6</td><td rowspan="1" colspan="1">3+4, 4+5</td></tr><tr><td rowspan="1" colspan="4"><bold>(5) 25 -------------------- 23 ---------------------------- 21 ------------------------------- 19 --------------------- 17</bold>.</td></tr><tr><td rowspan="1" colspan="1">4+5, 6+7</td><td rowspan="1" colspan="1">4+5, -5, 5+6</td><td rowspan="1" colspan="1">3+4, 4+5, 5+6</td><td rowspan="1" colspan="1">2+3, 3+4, 4+5</td></tr><tr><td rowspan="1" colspan="1">(6–13)</td><td rowspan="1" colspan="1">(6–25)</td><td rowspan="1" colspan="1">(85–113)</td><td rowspan="1" colspan="1">(106–137)</td></tr></tbody></table></table-wrap></tp:treatment-sec><tp:treatment-sec sec-type="Sum formula of dorsal scale reduction in females"><title>Sum formula of dorsal scale reduction in females.</title><table-wrap id="T6" position="float" orientation="portrait"><table><tbody><tr><td rowspan="1" colspan="1">(6–11)</td><td rowspan="1" colspan="1">(11–26)</td><td rowspan="1" colspan="1">(90–107)</td><td rowspan="1" colspan="1">(103–117)</td></tr><tr><td rowspan="1" colspan="1">4+5, -5, 5+6, 6+7</td><td rowspan="1" colspan="1">4+5, 5+6</td><td rowspan="1" colspan="1">4+5, 5+6</td><td rowspan="1" colspan="1">3+4, 4+5</td></tr><tr><td rowspan="1" colspan="4"><bold>(5) 25 ------------------------- 23 -------------------------- 21 ------------------------ 19 ----------------------- 17</bold>.</td></tr><tr><td rowspan="1" colspan="1">4+5, -5, 5+6, 6+7</td><td rowspan="1" colspan="1">3+4, 4+5, 5+6</td><td rowspan="1" colspan="1">3+4, 4+5, 5+6</td><td rowspan="1" colspan="1">3+4, 4+5</td></tr><tr><td rowspan="1" colspan="1">(6–11)</td><td rowspan="1" colspan="1">(10–24)</td><td rowspan="1" colspan="1">(92–105)</td><td rowspan="1" colspan="1">(105–117)</td></tr></tbody></table></table-wrap></tp:treatment-sec><tp:treatment-sec sec-type="Variation in dentition"><title>Variation in dentition.</title><p>Maxillary bone with two posteriorly curved fangs on each side. Main fang 3.89–6.44 mm in length, i.e., 23.95–31.52% of skull length. Discharge orifice 0.52–0.97 mm in length, i.e., 12.9–15.1% of fang length. Palatine bone with three posteriorly curved teeth slightly decreasing in size posteriorly. Pterygoid bone with 7–10 posteriorly curved teeth, shorter than the palatine tooth, all nearly the same size. The posterior 59.7–66.3% of the pterygoid bone is without teeth. Mandibular bone with 10–12 posteriorly curved teeth gradually decreasing in size posteriorly. The first two teeth closer together than the rest. Splenial either 93.0% of length of angular or fused. The total length of splenial-angular complex spans 22.9–29.0% of the mandibular bone. The dental is 36.1–39.3% as long as the mandibular bone.</p></tp:treatment-sec><tp:treatment-sec sec-type="Variation in life colouration and pattern"><title>Variation in life colouration and pattern.</title><p>Dorsal ground colour varies from Drab (Colour 19) to Cinnamon-Drab (50), Drab-Grey (256) or Lavender (202), with 29–40 Olive-Brown (278), Warm Sepia (40), or Dusky Brown (285) irregular bands on dorsal body. The bands can vary from one to three dorsal scales in length, can be interrupted vertebrally or can be broken in transverse rows of three roundish blotches. The anterior edge of the bands or blotches often shows a thin Dark Grayish Brown (284) border, whereas the upper row of blotches is separated by Pale Buff (1) coloured interspaces, especially in juveniles. All dorsal scales show a Dark Grayish Brown (284) mottling, which condenses dorsoventrally. Ventrolaterally, sometimes a small irregularly shaped Dusky Brown (285) spot, which is outlined with Smoky White (261), is present between the bands or the lower row of roundish blotches. Dorsal tail with 7–10 thin Olive-Brown (278) or Warm Sepia (40) coloured irregular bands. Tail tip lighter.</p><p>Dorsal head with same ground colour as dark body bands or blotches; canthus rostralis and upper temporal region usually lighter; neck usually with two paravertebral and two lateral Dark Grayish Brown (284) lines starting approximately at the level of the posterior edge of mandible and extending to the anterior border of first band or blotch; a wide Dusky Brown (285) postocular stripe runs from the posterior border of the eye to the angle of the mouth, whose lower edge is bordered by lighter Pale Buff (1) coloured wavy, narrow line, anterior part of postocular stripe covers more than two thirds of the anterior lower temporal scale; head sides including upper labials Pale Buff (1) coloured and heavily mottled with Dark Grayish Brown (284); venter with a colour gradient that becomes darker towards the tail. Throat Pale Buff (1) coloured, submaxillars and gulars mottled with Dark Grayish Brown (284); sublabials Pale Buff (1) coloured, sometimes with large irregular Dark Grayish Brown (284) blotches; in the further course, venter changes gradually from Pale Buff (1) via Pale Neutral Gray (296) or Drab-Gray (256) to Smoke Gray (268) or Olive brown (278) and is completely heavily mottled with Dark Grayish Brown (284).</p></tp:treatment-sec><tp:treatment-sec sec-type="Remarks on common and scientific name"><title>Remarks on common and scientific name.</title><p>Wall (<xref ref-type="bibr" rid="B146">1910</xref>: 66) suggested the English common name "Brown Himalayan Viper", although we recommend using the more precise name "Brown Himalayan Pitviper". In Kashmir (where <italic><tp:taxon-name><tp:taxon-name-part taxon-name-part-type="genus" reg="Gloydius">G.</tp:taxon-name-part> <tp:taxon-name-part taxon-name-part-type="species" reg="chambensis">chambensis</tp:taxon-name-part></tp:taxon-name></italic> or <italic><tp:taxon-name><tp:taxon-name-part taxon-name-part-type="genus" reg="Gloydius">G.</tp:taxon-name-part> <tp:taxon-name-part taxon-name-part-type="species" reg="hazarensis">hazarensis</tp:taxon-name-part></tp:taxon-name></italic> sp. nov. may also be present according to this study; Fig. <xref ref-type="fig" rid="F9">9</xref>), the pitviper is known as "pohur" by natives (<xref ref-type="bibr" rid="B146">Wall 1910</xref>). The epithet <italic>himalayanus</italic> has a long tradition in herpetology and is used as a reference to the species’ occurrence in the Himalayan region; it has been applied to several amphibians and reptiles from the area, e.g., <italic><tp:taxon-name><tp:taxon-name-part taxon-name-part-type="genus" reg="Duttaphrynus">Duttaphrynus</tp:taxon-name-part> <tp:taxon-name-part taxon-name-part-type="species" reg="himalayanus">himalayanus</tp:taxon-name-part></tp:taxon-name></italic> (Günther, 1864), <italic><tp:taxon-name><tp:taxon-name-part taxon-name-part-type="genus" reg="Tylototriton">Tylototriton</tp:taxon-name-part> <tp:taxon-name-part taxon-name-part-type="species" reg="himalayanus">himalayanus</tp:taxon-name-part></tp:taxon-name></italic> Khatiwada et al., 2015, <italic><tp:taxon-name><tp:taxon-name-part taxon-name-part-type="genus" reg="Cyrtopodion">Cyrtopodion</tp:taxon-name-part> <tp:taxon-name-part taxon-name-part-type="species" reg="himalayanus">himalayanus</tp:taxon-name-part></tp:taxon-name></italic> Duda &amp; Sahi, 1978, <italic><tp:taxon-name><tp:taxon-name-part taxon-name-part-type="genus" reg="Ablepharus">Ablepharus</tp:taxon-name-part> <tp:taxon-name-part taxon-name-part-type="species" reg="himalayanus">himalayanus</tp:taxon-name-part></tp:taxon-name></italic> (Günther, 1864), <italic><tp:taxon-name><tp:taxon-name-part taxon-name-part-type="genus" reg="Rhabdophis">Rhabdophis</tp:taxon-name-part> <tp:taxon-name-part taxon-name-part-type="species" reg="himalayanus">himalayanus</tp:taxon-name-part></tp:taxon-name></italic> (Günther, 1864) and <italic><tp:taxon-name><tp:taxon-name-part taxon-name-part-type="genus" reg="Protobothrops">Protobothrops</tp:taxon-name-part> <tp:taxon-name-part taxon-name-part-type="species" reg="himalayanus">himalayanus</tp:taxon-name-part></tp:taxon-name></italic> Pan et al., 2013.</p></tp:treatment-sec><tp:treatment-sec sec-type="Distribution"><title>Distribution.</title><p>Probably the first brief description of a venomous snake originating from the Himalaya that can be attributed to the <italic><tp:taxon-name><tp:taxon-name-part taxon-name-part-type="genus" reg="Gloydius">G.</tp:taxon-name-part> <tp:taxon-name-part taxon-name-part-type="species" reg="himalayanus">himalayanus</tp:taxon-name-part></tp:taxon-name></italic> complex was given in a footnote in Vigne’s travelogue through Kashmir etc., published in 1842. Based on the results presented here (Fig. <xref ref-type="fig" rid="F9">9</xref>, Suppl. material <xref ref-type="supplementary-material" rid="S1">1</xref>: table SS3), this species is known exclusively from the Indian Himalaya. The westernmost localities include Dumas, Bairagarh in India, as reported by <xref ref-type="bibr" rid="B77">Kuttalam et al. (2022)</xref>, while the easternmost locality is Lingurani (Captain, pers. comm. 2024). We estimate the polygonal range of the species to be ca 56,000 km<sup>2</sup>. However, we cannot exclude that <italic><tp:taxon-name><tp:taxon-name-part taxon-name-part-type="genus" reg="Gloydius">G.</tp:taxon-name-part> <tp:taxon-name-part taxon-name-part-type="species" reg="himalayanus">himalayanus</tp:taxon-name-part></tp:taxon-name></italic> (sensu stricto) also occurs west of Himachal Pradesh e.g., in Kashmir. Therefore, until we have data to the contrary, we propose to list specimens from this transitional zone as <italic><tp:taxon-name><tp:taxon-name-part taxon-name-part-type="genus" reg="Gloydius">Gloydius</tp:taxon-name-part> <tp:taxon-name-part taxon-name-part-type="uncertainty-rank">cf.</tp:taxon-name-part> <tp:taxon-name-part taxon-name-part-type="species" reg="himalayanus">himalayanus</tp:taxon-name-part></tp:taxon-name></italic>.</p></tp:treatment-sec><tp:treatment-sec sec-type="Habitat and ecology"><title>Habitat and ecology.</title><p>According to our data, the species inhabits elevations between ca 1000 and 3500 m in subtropical montane to subalpine zone (with a dubious record of ~4877 m introduced by <xref ref-type="bibr" rid="B117">Sclater (1891)</xref>, see comment above on the distribution of the <italic><tp:taxon-name><tp:taxon-name-part taxon-name-part-type="genus" reg="Gloydius">G.</tp:taxon-name-part> <tp:taxon-name-part taxon-name-part-type="species" reg="himalayanus">himalayanus</tp:taxon-name-part></tp:taxon-name></italic> complex) in northwestern India. The species prefers montane environments and is typically associated with coniferous forests, rocky slopes, alpine meadows, and areas with abundant leaf litter with cover such as logs, stones, and crevices (<xref ref-type="bibr" rid="B86">Manhas 2020</xref>; although the species affiliation of this population is unclear; see Fig. <xref ref-type="fig" rid="F14">14</xref> and Suppl. material <xref ref-type="supplementary-material" rid="S1">1</xref>: table SS3). It exhibits a generalist microhabitat use but relies on thermally buffered refugia. Early reports from Kashmir, e.g., <xref ref-type="bibr" rid="B5">Alcock (1898)</xref>, <xref ref-type="bibr" rid="B145">Wall (1899)</xref>, <xref ref-type="bibr" rid="B39">Fenton (1910)</xref>, and <xref ref-type="bibr" rid="B24">Dattatri (1985)</xref> described this snake as "very common to swarming", especially in the Liddar River Valley where it could be found almost everywhere. In Uttarakhand it is widely distributed and not difficult to find in suitable habitats in the Dehradun and Uttarkashi districts. Observations indicate that its presence is more frequent within protected areas, although the species can also occur near human settlements where the habitat is suitable.</p></tp:treatment-sec><tp:treatment-sec sec-type="Conservation"><title>Conservation.</title><p><italic><tp:taxon-name><tp:taxon-name-part taxon-name-part-type="genus" reg="Gloydius">Gloydius</tp:taxon-name-part> <tp:taxon-name-part taxon-name-part-type="species" reg="himalayanus">himalayanus</tp:taxon-name-part></tp:taxon-name></italic> is currently listed as Least Concern (LC) on the IUCN Red List (<xref ref-type="bibr" rid="B85">Limbu and Ghosh 2022</xref>), primarily due to its presumed wide distribution across the Southern Himalaya and its presence in multiple countries and protected areas. However, the taxonomic revision presented here significantly narrows the species’ confirmed range, restricting it to India. Consequently, a reassessment of its global conservation status is necessary. Although <italic><tp:taxon-name><tp:taxon-name-part taxon-name-part-type="genus" reg="Gloydius">G.</tp:taxon-name-part> <tp:taxon-name-part taxon-name-part-type="species" reg="himalayanus">himalayanus</tp:taxon-name-part></tp:taxon-name></italic> is not listed in the CITES Appendices, it is legally protected in India under Schedule II of the Wildlife (Protection) Act, 1972, amended 2022. Despite its previous broad classification, the species faces several regional threats, including persecution (often fuelled by fear of snakebites), road mortality linked to expanding infrastructure, and habitat degradation resulting from agricultural activities and tourism-related construction. <xref ref-type="bibr" rid="B100">Pushpangadan et al. (2014)</xref> report that in some northwestern Indian rural communities, dead specimens or their body parts (e.g., fat and venom) are used for food or traditional medicines. Climate change may also pose an additional future threat by altering high-elevation habitats, although the extent of its impact remains unclear. While no species-specific conservation measures are currently in place, <italic><tp:taxon-name><tp:taxon-name-part taxon-name-part-type="genus" reg="Gloydius">G.</tp:taxon-name-part> <tp:taxon-name-part taxon-name-part-type="species" reg="himalayanus">himalayanus</tp:taxon-name-part></tp:taxon-name></italic> benefits from some in-situ protection within Himalayan protected areas (e.g., <xref ref-type="bibr" rid="B99">Prasad et al. 2021</xref>).</p></tp:treatment-sec><tp:treatment-sec><!--Section generated to contain objects referenced in tp:taxon-treatment.--><fig id="F1" position="float" orientation="portrait"><object-id xmlns:xlink="http://www.w3.org/1999/xlink" content-type="doi" xlink:type="simple">10.3897/zookeys.1280.182768.figure1</object-id><object-id xmlns:xlink="http://www.w3.org/1999/xlink" content-type="arpha" xlink:type="simple">E51F1A89-BDB5-59BA-BAD3-0E9CBCBC95D8</object-id><label>Figure 1.</label><caption><p><bold>A</bold>. Phylogenetic placement of the <italic><tp:taxon-name><tp:taxon-name-part taxon-name-part-type="genus" reg="Gloydius">G.</tp:taxon-name-part> <tp:taxon-name-part taxon-name-part-type="species" reg="himalayanus">himalayanus</tp:taxon-name-part></tp:taxon-name></italic> complex within the genus <italic><tp:taxon-name><tp:taxon-name-part taxon-name-part-type="genus" reg="Gloydius">Gloydius</tp:taxon-name-part></tp:taxon-name></italic> (for details see Fig. <xref ref-type="fig" rid="F2">2A</xref>); <bold>B</bold>. Geographic distribution (dark shading) of recognised lineages within the <italic><tp:taxon-name><tp:taxon-name-part taxon-name-part-type="genus" reg="Gloydius">G.</tp:taxon-name-part> <tp:taxon-name-part taxon-name-part-type="species" reg="himalayanus">himalayanus</tp:taxon-name-part></tp:taxon-name></italic> complex, along with the sampling localities of genetically investigated specimens (see Table <xref ref-type="table" rid="T1">1</xref>, Suppl. material <xref ref-type="supplementary-material" rid="S1">1</xref>: table SS1). The position of the locality for the lectotype <abbrev xmlns:xlink="http://www.w3.org/1999/xlink" content-type="institution" xlink:title="Natural History Museum, London, UK, formerly British Museum (Nat. Hist.)" xlink:type="simple">BMNH</abbrev> 1946.1.19.64 is only for map purposes (see remarks on the lectotype in the species account). Due to incomplete locality data in <xref ref-type="bibr" rid="B77">Kuttalam et al. (2022)</xref> (see Fig. <xref ref-type="fig" rid="F2">2A</xref>), some sample locations are not depicted in panel (<bold>B</bold>); an inset shows the approximate extent of the major mountain ranges in the region, following Spicer et al. (<xref ref-type="bibr" rid="B133">2021</xref>, <xref ref-type="bibr" rid="B132">2025</xref>). Question marks indicate uncertain or potential occurrences in eastern Afghanistan. The map was generated using QGIS 3.28 (<ext-link xmlns:xlink="http://www.w3.org/1999/xlink" xlink:href="https://qgis.org/" ext-link-type="uri" xlink:type="simple">https://qgis.org/</ext-link>) with the WGS 84 coordinate reference system. Sketch shows a syntype of <italic><tp:taxon-name><tp:taxon-name-part taxon-name-part-type="genus" reg="Halys">Halys</tp:taxon-name-part> <tp:taxon-name-part taxon-name-part-type="species" reg="himalayanus">himalayanus</tp:taxon-name-part></tp:taxon-name></italic>, taken from <xref ref-type="bibr" rid="B50">Günther (1864)</xref>. This individual corresponds to the specimen <abbrev xmlns:xlink="http://www.w3.org/1999/xlink" content-type="institution" xlink:title="Natural History Museum, London, UK, formerly British Museum (Nat. Hist.)" xlink:type="simple">BMNH</abbrev> 1946.1.19.64, which is designated here as the lectotype for <italic><tp:taxon-name><tp:taxon-name-part taxon-name-part-type="genus" reg="Gloydius">Gloydius</tp:taxon-name-part> <tp:taxon-name-part taxon-name-part-type="species" reg="himalayanus">himalayanus</tp:taxon-name-part></tp:taxon-name></italic>.</p></caption><graphic xmlns:xlink="http://www.w3.org/1999/xlink" xlink:href="zookeys-1280-083_article-182768__-g001.jpg" id="oo_1652552.jpg" position="float" orientation="portrait" xlink:type="simple"><uri content-type="original_file" xlink:type="simple">https://binary.pensoft.net/fig/1652552</uri></graphic></fig><fig id="F2" position="float" orientation="portrait"><object-id xmlns:xlink="http://www.w3.org/1999/xlink" content-type="doi" xlink:type="simple">10.3897/zookeys.1280.182768.figure2</object-id><object-id xmlns:xlink="http://www.w3.org/1999/xlink" content-type="arpha" xlink:type="simple">9A5E73A0-93E8-5ADE-89D9-4BDD5559E0C5</object-id><label>Figure 2.</label><caption><p>DNA-based relationships in the <italic><tp:taxon-name><tp:taxon-name-part taxon-name-part-type="genus" reg="Gloydius">Gloydius</tp:taxon-name-part> <tp:taxon-name-part taxon-name-part-type="species" reg="himalayanus">himalayanus</tp:taxon-name-part></tp:taxon-name></italic> complex. <bold>A</bold>. Maximum-likelihood phylogeny inferred from concatenated mitochondrial and nuclear markers (3882 bp) showing relationships within species of the <italic><tp:taxon-name><tp:taxon-name-part taxon-name-part-type="genus" reg="Gloydius">G.</tp:taxon-name-part> <tp:taxon-name-part taxon-name-part-type="species" reg="himalayanus">himalayanus</tp:taxon-name-part></tp:taxon-name></italic> complex. <abbrev xmlns:xlink="http://www.w3.org/1999/xlink" xlink:title="Shimodaira Hasegawa like approximate likelihood ratio test" xlink:type="simple">SH-aLRT</abbrev>, ultrafast bootstrap (<abbrev xmlns:xlink="http://www.w3.org/1999/xlink" xlink:title="Ultrafast bootstrap approximation algorithm" xlink:type="simple">UFBoot</abbrev>), and posterior probability (<abbrev xmlns:xlink="http://www.w3.org/1999/xlink" xlink:title="posterior probabilities" xlink:type="simple">PP</abbrev>) values indicate nodal support. Coloured boxes correspond to the clades recognised in this study (Fig. <xref ref-type="fig" rid="F1">1</xref>); <bold>B</bold>. Ninety-five percent statistical parsimony allele networks for three nuclear loci (<abbrev xmlns:xlink="http://www.w3.org/1999/xlink" xlink:title="oocyte maturation factor Mos" xlink:type="simple">C-mos</abbrev>, <abbrev xmlns:xlink="http://www.w3.org/1999/xlink" xlink:title="prolactin receptor" xlink:type="simple">PRLR</abbrev>, <abbrev xmlns:xlink="http://www.w3.org/1999/xlink" xlink:title="neurotrophic factor neurotrophin-3" xlink:type="simple">NT3</abbrev>) showing relationships among phased alleles of the <italic><tp:taxon-name><tp:taxon-name-part taxon-name-part-type="genus" reg="Gloydius">G.</tp:taxon-name-part> <tp:taxon-name-part taxon-name-part-type="species" reg="himalayanus">himalayanus</tp:taxon-name-part></tp:taxon-name></italic> complex and other <italic><tp:taxon-name><tp:taxon-name-part taxon-name-part-type="genus" reg="Gloydius">Gloydius</tp:taxon-name-part></tp:taxon-name></italic> species. Each circle represents one unique allele; circle size is proportional to its frequency, and colours indicate species assignment. Small black circles correspond to inferred unsampled alleles, and red dashed lines indicate mutational connections between alleles of the <italic><tp:taxon-name><tp:taxon-name-part taxon-name-part-type="genus" reg="Gloydius">G.</tp:taxon-name-part> <tp:taxon-name-part taxon-name-part-type="species" reg="himalayanus">himalayanus</tp:taxon-name-part></tp:taxon-name></italic> complex and those of other <italic><tp:taxon-name><tp:taxon-name-part taxon-name-part-type="genus" reg="Gloydius">Gloydius</tp:taxon-name-part></tp:taxon-name></italic>.</p></caption><graphic xmlns:xlink="http://www.w3.org/1999/xlink" xlink:href="zookeys-1280-083_article-182768__-g002.jpg" id="oo_1652553.jpg" position="float" orientation="portrait" xlink:type="simple"><uri content-type="original_file" xlink:type="simple">https://binary.pensoft.net/fig/1652553</uri></graphic></fig><table-wrap id="T1" position="float" orientation="portrait"><label>Table 1.</label><caption><p>The material of the <italic><tp:taxon-name><tp:taxon-name-part taxon-name-part-type="genus" reg="Gloydius">Gloydius</tp:taxon-name-part> <tp:taxon-name-part taxon-name-part-type="species" reg="himalayanus">himalayanus</tp:taxon-name-part></tp:taxon-name></italic> complex used for species delimitation based on the available genetic data obtained from the mid-19<sup>th</sup> century to the present. The complete dataset of sequences is presented in Suppl. material <xref ref-type="supplementary-material" rid="S1">1</xref>: table SS1. *For "this study", it refers to the age and preservation condition of the material used for sequencing.</p></caption><table><tbody><tr><th rowspan="1" colspan="1">Species</th><th rowspan="1" colspan="1">Voucher number</th><th rowspan="1" colspan="1">Locality</th><th rowspan="1" colspan="1">N</th><th rowspan="1" colspan="1">E</th><th rowspan="1" colspan="1">Country</th><th rowspan="1" colspan="1">GenBank 12S/16S/cyt <italic>b</italic>/<abbrev xmlns:xlink="http://www.w3.org/1999/xlink" xlink:title="NADH dehydrogenase subunit 4" xlink:type="simple">ND4</abbrev>/<abbrev xmlns:xlink="http://www.w3.org/1999/xlink" xlink:title="prolactin receptor" xlink:type="simple">PRLR</abbrev>/<abbrev xmlns:xlink="http://www.w3.org/1999/xlink" xlink:title="neurotrophic factor neurotrophin-3" xlink:type="simple">NT3</abbrev>/<abbrev xmlns:xlink="http://www.w3.org/1999/xlink" xlink:title="oocyte maturation factor Mos" xlink:type="simple">C-mos</abbrev></th><th rowspan="1" colspan="1">Source*</th></tr><tr><td rowspan="10" colspan="1">
                  <italic>
                    <tp:taxon-name><tp:taxon-name-part taxon-name-part-type="genus" reg="Gloydius">Gloydius</tp:taxon-name-part> <tp:taxon-name-part taxon-name-part-type="species" reg="himalayanus">himalayanus</tp:taxon-name-part></tp:taxon-name>
                  </italic>
                </td><td rowspan="1" colspan="1">BB87 (<abbrev xmlns:xlink="http://www.w3.org/1999/xlink" content-type="institution" xlink:title="Wildlife Institute of India, Dehradun" xlink:type="simple">WII</abbrev> ADR 199)</td><td rowspan="1" colspan="1">Benog, Uttarakhand</td><td rowspan="1" colspan="1">30.47</td><td rowspan="1" colspan="1">78.01</td><td rowspan="1" colspan="1">India</td><td rowspan="1" colspan="1">-/-/<ext-link xmlns:xlink="http://www.w3.org/1999/xlink" xlink:href="PX290127" ext-link-type="gen" xlink:type="simple">PX290127</ext-link>/-/-/-/-</td><td rowspan="1" colspan="1"><bold>This study</bold> (collected in July 2019, ethanol-preserved)</td></tr><tr><td rowspan="1" colspan="1">BB88</td><td rowspan="1" colspan="1">Kedarnath, Uttarakhand</td><td rowspan="1" colspan="1">~30.73</td><td rowspan="1" colspan="1">~79.07</td><td rowspan="1" colspan="1">India</td><td rowspan="1" colspan="1">-/-/<ext-link xmlns:xlink="http://www.w3.org/1999/xlink" xlink:href="PX290128" ext-link-type="gen" xlink:type="simple">PX290128</ext-link>/-/-/-/-</td><td rowspan="1" colspan="1"><bold>This study</bold> (collected in July 2018, ethanol-preserved)</td></tr><tr><td rowspan="1" colspan="1"><abbrev xmlns:xlink="http://www.w3.org/1999/xlink" content-type="institution" xlink:title="Museum für Naturkunde, Leibniz-Institut für Evolutions- und Biodiversitätsforschung, Berlin, Germany, formerly Zoologisches Museum Berlin" xlink:type="simple">ZMB</abbrev> 2940</td><td rowspan="1" colspan="1">Kotgur [Kothgar]</td><td rowspan="1" colspan="1">31.52</td><td rowspan="1" colspan="1">77.78</td><td rowspan="1" colspan="1">India</td><td rowspan="1" colspan="1"><ext-link xmlns:xlink="http://www.w3.org/1999/xlink" xlink:href="PX280596" ext-link-type="gen" xlink:type="simple">PX280596</ext-link>/<ext-link xmlns:xlink="http://www.w3.org/1999/xlink" xlink:href="PX280560" ext-link-type="gen" xlink:type="simple">PX280560</ext-link>/ <ext-link xmlns:xlink="http://www.w3.org/1999/xlink" xlink:href="PX290129" ext-link-type="gen" xlink:type="simple">PX290129</ext-link>/<ext-link xmlns:xlink="http://www.w3.org/1999/xlink" xlink:href="PX290139" ext-link-type="gen" xlink:type="simple">PX290139</ext-link>/-/-/-</td><td rowspan="1" colspan="1"><bold>This study</bold> (collected between 1853–58, ethanol-preserved)</td></tr><tr><td rowspan="1" colspan="1"><abbrev xmlns:xlink="http://www.w3.org/1999/xlink" content-type="institution" xlink:title="Natural History Museum, London, UK, formerly British Museum (Nat. Hist.)" xlink:type="simple">BMNH</abbrev> 1946.1.19.64 – lectotype</td><td rowspan="1" colspan="1">Garhval [Garhwal Region]</td><td rowspan="1" colspan="1">~31.12</td><td rowspan="1" colspan="1">~78.34</td><td rowspan="1" colspan="1">India</td><td rowspan="1" colspan="1"><ext-link xmlns:xlink="http://www.w3.org/1999/xlink" xlink:href="PX280595" ext-link-type="gen" xlink:type="simple">PX280595</ext-link>/<ext-link xmlns:xlink="http://www.w3.org/1999/xlink" xlink:href="PX280559" ext-link-type="gen" xlink:type="simple">PX280559</ext-link>/-/-/-/-/-</td><td rowspan="1" colspan="1"><bold>This study</bold> (collected in 1854, ethanol-preserved)</td></tr><tr><td rowspan="1" colspan="1">HM 19.30</td><td rowspan="1" colspan="1">Himachal Pradesh</td><td rowspan="1" colspan="1">-</td><td rowspan="1" colspan="1">-</td><td rowspan="1" colspan="1">India</td><td rowspan="1" colspan="1"><ext-link xmlns:xlink="http://www.w3.org/1999/xlink" xlink:href="MZ958982" ext-link-type="gen" xlink:type="simple">MZ958982</ext-link>/ <ext-link xmlns:xlink="http://www.w3.org/1999/xlink" xlink:href="MZ958980" ext-link-type="gen" xlink:type="simple">MZ958980</ext-link>/<ext-link xmlns:xlink="http://www.w3.org/1999/xlink" xlink:href="MZ959173" ext-link-type="gen" xlink:type="simple">MZ959173</ext-link>/<ext-link xmlns:xlink="http://www.w3.org/1999/xlink" xlink:href="MZ959172" ext-link-type="gen" xlink:type="simple">MZ959172</ext-link>/ -/-/-</td><td rowspan="1" colspan="1">
                  <xref ref-type="bibr" rid="B126">Shi et al. (2021)</xref>
                </td></tr><tr><td rowspan="1" colspan="1">17.v03</td><td rowspan="1" colspan="1">Himachal Pradesh</td><td rowspan="1" colspan="1">-</td><td rowspan="1" colspan="1">-</td><td rowspan="1" colspan="1">India</td><td rowspan="1" colspan="1"><ext-link xmlns:xlink="http://www.w3.org/1999/xlink" xlink:href="OP508270" ext-link-type="gen" xlink:type="simple">OP508270</ext-link>/<ext-link xmlns:xlink="http://www.w3.org/1999/xlink" xlink:href="OP508274" ext-link-type="gen" xlink:type="simple">OP508274</ext-link>/<ext-link xmlns:xlink="http://www.w3.org/1999/xlink" xlink:href="OP480166" ext-link-type="gen" xlink:type="simple">OP480166</ext-link>/<ext-link xmlns:xlink="http://www.w3.org/1999/xlink" xlink:href="OP407972" ext-link-type="gen" xlink:type="simple">OP407972</ext-link>/<ext-link xmlns:xlink="http://www.w3.org/1999/xlink" xlink:href="OP450866" ext-link-type="gen" xlink:type="simple">OP450866</ext-link>/<ext-link xmlns:xlink="http://www.w3.org/1999/xlink" xlink:href="OP450906" ext-link-type="gen" xlink:type="simple">OP450906</ext-link>/-</td><td rowspan="1" colspan="1">
                  <xref ref-type="bibr" rid="B77">Kuttalam et al. (2022)</xref>
                </td></tr><tr><td rowspan="1" colspan="1">18.30</td><td rowspan="1" colspan="1">Himachal Pradesh</td><td rowspan="1" colspan="1">-</td><td rowspan="1" colspan="1">-</td><td rowspan="1" colspan="1">India</td><td rowspan="1" colspan="1">-/-/-/-/<ext-link xmlns:xlink="http://www.w3.org/1999/xlink" xlink:href="OP450869" ext-link-type="gen" xlink:type="simple">OP450869</ext-link>/-/<ext-link xmlns:xlink="http://www.w3.org/1999/xlink" xlink:href="OP422596" ext-link-type="gen" xlink:type="simple">OP422596</ext-link></td><td rowspan="1" colspan="1">
                  <xref ref-type="bibr" rid="B77">Kuttalam et al. (2022)</xref>
                </td></tr><tr><td rowspan="1" colspan="1">18.31</td><td rowspan="1" colspan="1">Himachal Pradesh</td><td rowspan="1" colspan="1">-</td><td rowspan="1" colspan="1">-</td><td rowspan="1" colspan="1">India</td><td rowspan="1" colspan="1">-/-/-/<ext-link xmlns:xlink="http://www.w3.org/1999/xlink" xlink:href="OP407973" ext-link-type="gen" xlink:type="simple">OP407973</ext-link>/-/-/<ext-link xmlns:xlink="http://www.w3.org/1999/xlink" xlink:href="OP422597" ext-link-type="gen" xlink:type="simple">OP422597</ext-link></td><td rowspan="1" colspan="1">
                  <xref ref-type="bibr" rid="B77">Kuttalam et al. (2022)</xref>
                </td></tr><tr><td rowspan="1" colspan="1">19.30</td><td rowspan="1" colspan="1">Himachal Pradesh</td><td rowspan="1" colspan="1">-</td><td rowspan="1" colspan="1">-</td><td rowspan="1" colspan="1">India</td><td rowspan="1" colspan="1">-/-/-/-/<ext-link xmlns:xlink="http://www.w3.org/1999/xlink" xlink:href="OP450870" ext-link-type="gen" xlink:type="simple">OP450870</ext-link>/<ext-link xmlns:xlink="http://www.w3.org/1999/xlink" xlink:href="OP450907" ext-link-type="gen" xlink:type="simple">OP450907</ext-link>/<ext-link xmlns:xlink="http://www.w3.org/1999/xlink" xlink:href="OP422598" ext-link-type="gen" xlink:type="simple">OP422598</ext-link></td><td rowspan="1" colspan="1">
                  <xref ref-type="bibr" rid="B77">Kuttalam et al. (2022)</xref>
                </td></tr><tr><td rowspan="1" colspan="1">-</td><td rowspan="1" colspan="1">-</td><td rowspan="1" colspan="1">-</td><td rowspan="1" colspan="1">-</td><td rowspan="1" colspan="1">India</td><td rowspan="1" colspan="1"><ext-link xmlns:xlink="http://www.w3.org/1999/xlink" xlink:href="MK559438" ext-link-type="gen" xlink:type="simple">MK559438</ext-link> (mitogenome)</td><td rowspan="1" colspan="1">Simonov, unpublished</td></tr><tr><td rowspan="10" colspan="1">
                  <italic>
                    <tp:taxon-name><tp:taxon-name-part taxon-name-part-type="genus" reg="Gloydius">Gloydius</tp:taxon-name-part> <tp:taxon-name-part taxon-name-part-type="species" reg="chambensis">chambensis</tp:taxon-name-part></tp:taxon-name>
                  </italic>
                </td><td rowspan="1" colspan="1"><abbrev xmlns:xlink="http://www.w3.org/1999/xlink" content-type="institution" xlink:title="Natural History Museum, London, UK, formerly British Museum (Nat. Hist.)" xlink:type="simple">BMNH</abbrev> 1898.5.17.4</td><td rowspan="1" colspan="1">Chamba District, Himachal Pradesh</td><td rowspan="1" colspan="1">32.55</td><td rowspan="1" colspan="1">76.13</td><td rowspan="1" colspan="1">India</td><td rowspan="1" colspan="1"><ext-link xmlns:xlink="http://www.w3.org/1999/xlink" xlink:href="PX280591" ext-link-type="gen" xlink:type="simple">PX280591</ext-link>/<ext-link xmlns:xlink="http://www.w3.org/1999/xlink" xlink:href="PX280555" ext-link-type="gen" xlink:type="simple">PX280555</ext-link>/<ext-link xmlns:xlink="http://www.w3.org/1999/xlink" xlink:href="PX290130" ext-link-type="gen" xlink:type="simple">PX290130</ext-link>/<ext-link xmlns:xlink="http://www.w3.org/1999/xlink" xlink:href="PX290141" ext-link-type="gen" xlink:type="simple">PX290141</ext-link>/-/-/-</td><td rowspan="1" colspan="1"><bold>This study</bold> (collected ca. 1880, ethanol-preserved)</td></tr><tr><td rowspan="1" colspan="1"><abbrev xmlns:xlink="http://www.w3.org/1999/xlink" content-type="institution" xlink:title="Natural History Museum, London, UK, formerly British Museum (Nat. Hist.)" xlink:type="simple">BMNH</abbrev> 1898.5.17.5</td><td rowspan="1" colspan="1">Chamba District, Himachal Pradesh</td><td rowspan="1" colspan="1">32.55</td><td rowspan="1" colspan="1">76.13</td><td rowspan="1" colspan="1">India</td><td rowspan="1" colspan="1"><ext-link xmlns:xlink="http://www.w3.org/1999/xlink" xlink:href="PX280592" ext-link-type="gen" xlink:type="simple">PX280592</ext-link>/<ext-link xmlns:xlink="http://www.w3.org/1999/xlink" xlink:href="PX280556" ext-link-type="gen" xlink:type="simple">PX280556</ext-link>/<ext-link xmlns:xlink="http://www.w3.org/1999/xlink" xlink:href="PX290131" ext-link-type="gen" xlink:type="simple">PX290131</ext-link>/<ext-link xmlns:xlink="http://www.w3.org/1999/xlink" xlink:href="PX290140" ext-link-type="gen" xlink:type="simple">PX290140</ext-link>/-/-/-</td><td rowspan="1" colspan="1"><bold>This study</bold> (collected ca. 1880, ethanol-preserved)</td></tr><tr><td rowspan="1" colspan="1"><abbrev xmlns:xlink="http://www.w3.org/1999/xlink" content-type="institution" xlink:title="High Altitude Research Centre, Solan, Himachal Pradesh, India" xlink:type="simple">HARC</abbrev>-R 259 – holotype (18.13)</td><td rowspan="1" colspan="1">Bhanjraru, Chamba District, Himachal Pradesh</td><td rowspan="1" colspan="1">32.83</td><td rowspan="1" colspan="1">76.15</td><td rowspan="1" colspan="1">India</td><td rowspan="1" colspan="1">-/<ext-link xmlns:xlink="http://www.w3.org/1999/xlink" xlink:href="OP518269" ext-link-type="gen" xlink:type="simple">OP518269</ext-link>/-/<ext-link xmlns:xlink="http://www.w3.org/1999/xlink" xlink:href="OP407966" ext-link-type="gen" xlink:type="simple">OP407966</ext-link>/<ext-link xmlns:xlink="http://www.w3.org/1999/xlink" xlink:href="OP450868" ext-link-type="gen" xlink:type="simple">OP450868</ext-link>/<ext-link xmlns:xlink="http://www.w3.org/1999/xlink" xlink:href="OP422588" ext-link-type="gen" xlink:type="simple">OP422588</ext-link>/-</td><td rowspan="1" colspan="1">
                  <xref ref-type="bibr" rid="B77">Kuttalam et al. (2022)</xref>
                </td></tr><tr><td rowspan="1" colspan="1"><named-content xmlns:xlink="http://www.w3.org/1999/xlink" content-type="dwc:institutional_code" xlink:title="Naturhistorisches Museum Wien" xlink:href="https://scientific-collections.gbif.org/institution/37a95137-fb12-4e75-b35c-ffc6e5af94f9" xlink:type="simple">NHMW</named-content> 17079:1</td><td rowspan="1" colspan="1">Sirinapur [Srinagar]</td><td rowspan="1" colspan="1">34.09</td><td rowspan="1" colspan="1">74.79</td><td rowspan="1" colspan="1">India</td><td rowspan="1" colspan="1"><ext-link xmlns:xlink="http://www.w3.org/1999/xlink" xlink:href="PX280590" ext-link-type="gen" xlink:type="simple">PX280590</ext-link>/<ext-link xmlns:xlink="http://www.w3.org/1999/xlink" xlink:href="PX280554" ext-link-type="gen" xlink:type="simple">PX280554</ext-link>/-/-/-/-/-</td><td rowspan="1" colspan="1"><bold>This study</bold> (collected in 1866, ethanol-preserved)</td></tr><tr><td rowspan="1" colspan="1">17.v20</td><td rowspan="1" colspan="1">Himachal Pradesh</td><td rowspan="1" colspan="1">-</td><td rowspan="1" colspan="1">-</td><td rowspan="1" colspan="1">India</td><td rowspan="1" colspan="1"><ext-link xmlns:xlink="http://www.w3.org/1999/xlink" xlink:href="OP508266" ext-link-type="gen" xlink:type="simple">OP508266</ext-link>/<ext-link xmlns:xlink="http://www.w3.org/1999/xlink" xlink:href="OP518268" ext-link-type="gen" xlink:type="simple">OP518268</ext-link>/ <ext-link xmlns:xlink="http://www.w3.org/1999/xlink" xlink:href="OP480162" ext-link-type="gen" xlink:type="simple">OP480162</ext-link>/<ext-link xmlns:xlink="http://www.w3.org/1999/xlink" xlink:href="OP407965" ext-link-type="gen" xlink:type="simple">OP407965</ext-link>/ <ext-link xmlns:xlink="http://www.w3.org/1999/xlink" xlink:href="OP450867" ext-link-type="gen" xlink:type="simple">OP450867</ext-link>/<ext-link xmlns:xlink="http://www.w3.org/1999/xlink" xlink:href="OP450901" ext-link-type="gen" xlink:type="simple">OP450901</ext-link>/ <ext-link xmlns:xlink="http://www.w3.org/1999/xlink" xlink:href="OP422592" ext-link-type="gen" xlink:type="simple">OP422592</ext-link></td><td rowspan="1" colspan="1">
                  <xref ref-type="bibr" rid="B77">Kuttalam et al. (2022)</xref>
                </td></tr><tr><td rowspan="1" colspan="1">19.40</td><td rowspan="1" colspan="1">Himachal Pradesh</td><td rowspan="1" colspan="1">-</td><td rowspan="1" colspan="1">-</td><td rowspan="1" colspan="1">India</td><td rowspan="1" colspan="1">-/<ext-link xmlns:xlink="http://www.w3.org/1999/xlink" xlink:href="OP518272" ext-link-type="gen" xlink:type="simple">OP518272</ext-link>/<ext-link xmlns:xlink="http://www.w3.org/1999/xlink" xlink:href="OP480164" ext-link-type="gen" xlink:type="simple">OP480164</ext-link>/-/ <ext-link xmlns:xlink="http://www.w3.org/1999/xlink" xlink:href="OP450872" ext-link-type="gen" xlink:type="simple">OP450872</ext-link>/<ext-link xmlns:xlink="http://www.w3.org/1999/xlink" xlink:href="OP450903" ext-link-type="gen" xlink:type="simple">OP450903</ext-link>/ <ext-link xmlns:xlink="http://www.w3.org/1999/xlink" xlink:href="OP422594" ext-link-type="gen" xlink:type="simple">OP422594</ext-link></td><td rowspan="1" colspan="1">
                  <xref ref-type="bibr" rid="B77">Kuttalam et al. (2022)</xref>
                </td></tr><tr><td rowspan="1" colspan="1">17.v13</td><td rowspan="1" colspan="1">Himachal Pradesh</td><td rowspan="1" colspan="1">-</td><td rowspan="1" colspan="1">-</td><td rowspan="1" colspan="1">India</td><td rowspan="1" colspan="1">**/**/**/**/**/ <ext-link xmlns:xlink="http://www.w3.org/1999/xlink" xlink:href="OP450900" ext-link-type="gen" xlink:type="simple">OP450900</ext-link>/<ext-link xmlns:xlink="http://www.w3.org/1999/xlink" xlink:href="OP422591" ext-link-type="gen" xlink:type="simple">OP422591</ext-link></td><td rowspan="1" colspan="1">
                  <xref ref-type="bibr" rid="B77">Kuttalam et al. (2022)</xref>
                </td></tr><tr><td rowspan="1" colspan="1">19.50</td><td rowspan="1" colspan="1">Himachal Pradesh</td><td rowspan="1" colspan="1">-</td><td rowspan="1" colspan="1">-</td><td rowspan="1" colspan="1">India</td><td rowspan="1" colspan="1"><ext-link xmlns:xlink="http://www.w3.org/1999/xlink" xlink:href="OP508269" ext-link-type="gen" xlink:type="simple">OP508269</ext-link>/-/<ext-link xmlns:xlink="http://www.w3.org/1999/xlink" xlink:href="OP480165" ext-link-type="gen" xlink:type="simple">OP480165</ext-link>/<ext-link xmlns:xlink="http://www.w3.org/1999/xlink" xlink:href="OP407971" ext-link-type="gen" xlink:type="simple">OP407971</ext-link>/<ext-link xmlns:xlink="http://www.w3.org/1999/xlink" xlink:href="OP450874" ext-link-type="gen" xlink:type="simple">OP450874</ext-link>/<ext-link xmlns:xlink="http://www.w3.org/1999/xlink" xlink:href="OP450905" ext-link-type="gen" xlink:type="simple">OP450905</ext-link>/<ext-link xmlns:xlink="http://www.w3.org/1999/xlink" xlink:href="OP422595" ext-link-type="gen" xlink:type="simple">OP422595</ext-link></td><td rowspan="1" colspan="1">
                  <xref ref-type="bibr" rid="B77">Kuttalam et al. (2022)</xref>
                </td></tr><tr><td rowspan="1" colspan="1">19.44</td><td rowspan="1" colspan="1">Himachal Pradesh</td><td rowspan="1" colspan="1">-</td><td rowspan="1" colspan="1">-</td><td rowspan="1" colspan="1">India</td><td rowspan="1" colspan="1"><ext-link xmlns:xlink="http://www.w3.org/1999/xlink" xlink:href="OP508268" ext-link-type="gen" xlink:type="simple">OP508268</ext-link>/<ext-link xmlns:xlink="http://www.w3.org/1999/xlink" xlink:href="OP518273" ext-link-type="gen" xlink:type="simple">OP518273</ext-link>/-/ <ext-link xmlns:xlink="http://www.w3.org/1999/xlink" xlink:href="OP407970" ext-link-type="gen" xlink:type="simple">OP407970</ext-link>/<ext-link xmlns:xlink="http://www.w3.org/1999/xlink" xlink:href="OP450873" ext-link-type="gen" xlink:type="simple">OP450873</ext-link>/ <ext-link xmlns:xlink="http://www.w3.org/1999/xlink" xlink:href="OP450904" ext-link-type="gen" xlink:type="simple">OP450904</ext-link>/<ext-link xmlns:xlink="http://www.w3.org/1999/xlink" xlink:href="OP422589" ext-link-type="gen" xlink:type="simple">OP422589</ext-link></td><td rowspan="1" colspan="1">
                  <xref ref-type="bibr" rid="B77">Kuttalam et al. (2022)</xref>
                </td></tr><tr><td rowspan="1" colspan="1">19.38</td><td rowspan="1" colspan="1">Himachal Pradesh</td><td rowspan="1" colspan="1">-</td><td rowspan="1" colspan="1">-</td><td rowspan="1" colspan="1">India</td><td rowspan="1" colspan="1">**/**/**/**/<ext-link xmlns:xlink="http://www.w3.org/1999/xlink" xlink:href="OP450871" ext-link-type="gen" xlink:type="simple">OP450871</ext-link>/<ext-link xmlns:xlink="http://www.w3.org/1999/xlink" xlink:href="OP450902" ext-link-type="gen" xlink:type="simple">OP450902</ext-link>/ <ext-link xmlns:xlink="http://www.w3.org/1999/xlink" xlink:href="OP422593" ext-link-type="gen" xlink:type="simple">OP422593</ext-link></td><td rowspan="1" colspan="1">
                  <xref ref-type="bibr" rid="B77">Kuttalam et al. (2022)</xref>
                </td></tr><tr><td rowspan="2" colspan="1"><italic><tp:taxon-name><tp:taxon-name-part taxon-name-part-type="genus" reg="Gloydius">Gloydius</tp:taxon-name-part> <tp:taxon-name-part taxon-name-part-type="species" reg="hazarensis">hazarensis</tp:taxon-name-part></tp:taxon-name></italic> sp. nov.</td><td rowspan="1" colspan="1"><named-content xmlns:xlink="http://www.w3.org/1999/xlink" content-type="dwc:institutional_code" xlink:title="Museum of National History ISLAMABAD, PAKISTAN" xlink:href="https://scientific-collections.gbif.org/institution/42b18c4c-aac8-44b5-8eb3-ea74bd48f4cb" xlink:type="simple">PMNH</named-content> 4110</td><td rowspan="1" colspan="1">Sharan, Balakot District</td><td rowspan="1" colspan="1">34.70</td><td rowspan="1" colspan="1">73.44</td><td rowspan="1" colspan="1">Pakistan</td><td rowspan="1" colspan="1"><ext-link xmlns:xlink="http://www.w3.org/1999/xlink" xlink:href="PX280593" ext-link-type="gen" xlink:type="simple">PX280593</ext-link>/<ext-link xmlns:xlink="http://www.w3.org/1999/xlink" xlink:href="PX280557" ext-link-type="gen" xlink:type="simple">PX280557</ext-link>/<ext-link xmlns:xlink="http://www.w3.org/1999/xlink" xlink:href="PX290126" ext-link-type="gen" xlink:type="simple">PX290126</ext-link>/<ext-link xmlns:xlink="http://www.w3.org/1999/xlink" xlink:href="PX290138" ext-link-type="gen" xlink:type="simple">PX290138</ext-link>/-/<ext-link xmlns:xlink="http://www.w3.org/1999/xlink" xlink:href="PX290112" ext-link-type="gen" xlink:type="simple">PX290112</ext-link>/-</td><td rowspan="1" colspan="1"><bold>This study</bold> (collected in September 2017, ethanol-preserved)</td></tr><tr><td rowspan="1" colspan="1"><named-content xmlns:xlink="http://www.w3.org/1999/xlink" content-type="dwc:institutional_code" xlink:title="Museum of National History ISLAMABAD, PAKISTAN" xlink:href="https://scientific-collections.gbif.org/institution/42b18c4c-aac8-44b5-8eb3-ea74bd48f4cb" xlink:type="simple">PMNH</named-content> 4240</td><td rowspan="1" colspan="1">Mughalabad, Rawalpindi district</td><td rowspan="1" colspan="1">33.89</td><td rowspan="1" colspan="1">73.43</td><td rowspan="1" colspan="1">Pakistan</td><td rowspan="1" colspan="1"><ext-link xmlns:xlink="http://www.w3.org/1999/xlink" xlink:href="PX280594" ext-link-type="gen" xlink:type="simple">PX280594</ext-link>/<ext-link xmlns:xlink="http://www.w3.org/1999/xlink" xlink:href="PX280558" ext-link-type="gen" xlink:type="simple">PX280558</ext-link>/<ext-link xmlns:xlink="http://www.w3.org/1999/xlink" xlink:href="PX290118" ext-link-type="gen" xlink:type="simple">PX290118</ext-link>/-/-/-/<ext-link xmlns:xlink="http://www.w3.org/1999/xlink" xlink:href="PX290114" ext-link-type="gen" xlink:type="simple">PX290114</ext-link></td><td rowspan="1" colspan="1"><bold>This study</bold> (collected in April 2020, ethanol-preserved)</td></tr><tr><td rowspan="2" colspan="1"><italic><tp:taxon-name><tp:taxon-name-part taxon-name-part-type="genus" reg="Gloydius">Gloydius</tp:taxon-name-part> <tp:taxon-name-part taxon-name-part-type="species" reg="hindukushensis">hindukushensis</tp:taxon-name-part></tp:taxon-name></italic> sp. nov.</td><td rowspan="1" colspan="1"><named-content xmlns:xlink="http://www.w3.org/1999/xlink" content-type="dwc:institutional_code" xlink:title="Naturhistorisches Museum Wien" xlink:href="https://scientific-collections.gbif.org/institution/37a95137-fb12-4e75-b35c-ffc6e5af94f9" xlink:type="simple">NHMW</named-content> 41993 – holotype</td><td rowspan="1" colspan="1">Kumrat Valley, Upper Dir District</td><td rowspan="1" colspan="1">35.56</td><td rowspan="1" colspan="1">72.19</td><td rowspan="1" colspan="1">Pakistan</td><td rowspan="1" colspan="1"><ext-link xmlns:xlink="http://www.w3.org/1999/xlink" xlink:href="PX280598" ext-link-type="gen" xlink:type="simple">PX280598</ext-link>/<ext-link xmlns:xlink="http://www.w3.org/1999/xlink" xlink:href="PX280561" ext-link-type="gen" xlink:type="simple">PX280561</ext-link>/<ext-link xmlns:xlink="http://www.w3.org/1999/xlink" xlink:href="PX290119" ext-link-type="gen" xlink:type="simple">PX290119</ext-link>/<ext-link xmlns:xlink="http://www.w3.org/1999/xlink" xlink:href="PX290133" ext-link-type="gen" xlink:type="simple">PX290133</ext-link>/<ext-link xmlns:xlink="http://www.w3.org/1999/xlink" xlink:href="PX290110" ext-link-type="gen" xlink:type="simple">PX290110</ext-link>/-/-</td><td rowspan="1" colspan="1"><bold>This study</bold> (collected in September 2020, ethanol-preserved)</td></tr><tr><td rowspan="1" colspan="1"><abbrev xmlns:xlink="http://www.w3.org/1999/xlink" content-type="institution" xlink:title="Comenius University Herpetological Collection, Bratislava, Slovakia" xlink:type="simple">CUHC</abbrev> 10088 – paratype</td><td rowspan="1" colspan="1">Kumrat Valley, Upper Dir District</td><td rowspan="1" colspan="1">35.56</td><td rowspan="1" colspan="1">72.20</td><td rowspan="1" colspan="1">Pakistan</td><td rowspan="1" colspan="1"><ext-link xmlns:xlink="http://www.w3.org/1999/xlink" xlink:href="PX280597" ext-link-type="gen" xlink:type="simple">PX280597</ext-link>/<ext-link xmlns:xlink="http://www.w3.org/1999/xlink" xlink:href="PX280562" ext-link-type="gen" xlink:type="simple">PX280562</ext-link>/<ext-link xmlns:xlink="http://www.w3.org/1999/xlink" xlink:href="PX290120" ext-link-type="gen" xlink:type="simple">PX290120</ext-link>/<ext-link xmlns:xlink="http://www.w3.org/1999/xlink" xlink:href="PX290134" ext-link-type="gen" xlink:type="simple">PX290134</ext-link>/-/<ext-link xmlns:xlink="http://www.w3.org/1999/xlink" xlink:href="PX290113" ext-link-type="gen" xlink:type="simple">PX290113</ext-link>/-</td><td rowspan="1" colspan="1"><bold>This study</bold> (collected in September 2020, ethanol-preserved)</td></tr><tr><td rowspan="1" colspan="1"><italic><tp:taxon-name><tp:taxon-name-part taxon-name-part-type="genus" reg="Gloydius">Gloydius</tp:taxon-name-part> <tp:taxon-name-part taxon-name-part-type="species" reg="hindukushensis">hindukushensis</tp:taxon-name-part></tp:taxon-name></italic> sp. nov.</td><td rowspan="1" colspan="1"><named-content xmlns:xlink="http://www.w3.org/1999/xlink" content-type="dwc:institutional_code" xlink:title="Museum of National History ISLAMABAD, PAKISTAN" xlink:href="https://scientific-collections.gbif.org/institution/42b18c4c-aac8-44b5-8eb3-ea74bd48f4cb" xlink:type="simple">PMNH</named-content> 5150</td><td rowspan="1" colspan="1">Lal Quilla, Lower Dir District</td><td rowspan="1" colspan="1">34.99</td><td rowspan="1" colspan="1">71.90</td><td rowspan="1" colspan="1">Pakistan</td><td rowspan="1" colspan="1">-/<ext-link xmlns:xlink="http://www.w3.org/1999/xlink" xlink:href="PX280563" ext-link-type="gen" xlink:type="simple">PX280563</ext-link>/<ext-link xmlns:xlink="http://www.w3.org/1999/xlink" xlink:href="PX290121" ext-link-type="gen" xlink:type="simple">PX290121</ext-link>/ <ext-link xmlns:xlink="http://www.w3.org/1999/xlink" xlink:href="PX290135" ext-link-type="gen" xlink:type="simple">PX290135</ext-link>/<ext-link xmlns:xlink="http://www.w3.org/1999/xlink" xlink:href="PX290111" ext-link-type="gen" xlink:type="simple">PX290111</ext-link>/-/-</td><td rowspan="1" colspan="1"><bold>This study</bold> (collected in April 2023, ethanol-preserved)</td></tr><tr><td rowspan="6" colspan="1"><italic><tp:taxon-name><tp:taxon-name-part taxon-name-part-type="genus" reg="Gloydius">Gloydius</tp:taxon-name-part> <tp:taxon-name-part taxon-name-part-type="species" reg="nepalensis">nepalensis</tp:taxon-name-part></tp:taxon-name></italic> sp. nov.</td><td rowspan="1" colspan="1"><abbrev xmlns:xlink="http://www.w3.org/1999/xlink" content-type="institution" xlink:title="Museum für Naturkunde, Leibniz-Institut für Evolutions- und Biodiversitätsforschung, Berlin, Germany, formerly Zoologisches Museum Berlin" xlink:type="simple">ZMB</abbrev> 65611</td><td rowspan="1" colspan="1">Mustang District</td><td rowspan="1" colspan="1">28.76</td><td rowspan="1" colspan="1">83.69</td><td rowspan="1" colspan="1">Nepal</td><td rowspan="1" colspan="1"><ext-link xmlns:xlink="http://www.w3.org/1999/xlink" xlink:href="PX280601" ext-link-type="gen" xlink:type="simple">PX280601</ext-link>/<ext-link xmlns:xlink="http://www.w3.org/1999/xlink" xlink:href="PX280566" ext-link-type="gen" xlink:type="simple">PX280566</ext-link>/<ext-link xmlns:xlink="http://www.w3.org/1999/xlink" xlink:href="PX290122" ext-link-type="gen" xlink:type="simple">PX290122</ext-link>/-/-/-/-</td><td rowspan="1" colspan="1"><bold>This study</bold> (preserved in 1997, ethanol-preserved)</td></tr><tr><td rowspan="1" colspan="1"><abbrev xmlns:xlink="http://www.w3.org/1999/xlink" content-type="institution" xlink:title="Museum für Naturkunde, Leibniz-Institut für Evolutions- und Biodiversitätsforschung, Berlin, Germany, formerly Zoologisches Museum Berlin" xlink:type="simple">ZMB</abbrev> 65612 – paratype</td><td rowspan="1" colspan="1">Syang, Mustang District</td><td rowspan="1" colspan="1">28.76</td><td rowspan="1" colspan="1">83.69</td><td rowspan="1" colspan="1">Nepal</td><td rowspan="1" colspan="1"><ext-link xmlns:xlink="http://www.w3.org/1999/xlink" xlink:href="PX280602" ext-link-type="gen" xlink:type="simple">PX280602</ext-link>/<ext-link xmlns:xlink="http://www.w3.org/1999/xlink" xlink:href="PX280567" ext-link-type="gen" xlink:type="simple">PX280567</ext-link>/<ext-link xmlns:xlink="http://www.w3.org/1999/xlink" xlink:href="PX290123" ext-link-type="gen" xlink:type="simple">PX290123</ext-link>/<ext-link xmlns:xlink="http://www.w3.org/1999/xlink" xlink:href="PX290136" ext-link-type="gen" xlink:type="simple">PX290136</ext-link>/<ext-link xmlns:xlink="http://www.w3.org/1999/xlink" xlink:href="PX290109" ext-link-type="gen" xlink:type="simple">PX290109</ext-link>/-/-</td><td rowspan="1" colspan="1"><bold>This study</bold> (collected in August 1997, ethanol-preserved)</td></tr><tr><td rowspan="1" colspan="1"><abbrev xmlns:xlink="http://www.w3.org/1999/xlink" content-type="institution" xlink:title="Museum für Naturkunde, Leibniz-Institut für Evolutions- und Biodiversitätsforschung, Berlin, Germany, formerly Zoologisches Museum Berlin" xlink:type="simple">ZMB</abbrev> 65613 – holotype</td><td rowspan="1" colspan="1">Kalopani, Mustang District</td><td rowspan="1" colspan="1">28.61</td><td rowspan="1" colspan="1">83.59</td><td rowspan="1" colspan="1">Nepal</td><td rowspan="1" colspan="1"><ext-link xmlns:xlink="http://www.w3.org/1999/xlink" xlink:href="PX280603" ext-link-type="gen" xlink:type="simple">PX280603</ext-link>/<ext-link xmlns:xlink="http://www.w3.org/1999/xlink" xlink:href="PX280568" ext-link-type="gen" xlink:type="simple">PX280568</ext-link>/<ext-link xmlns:xlink="http://www.w3.org/1999/xlink" xlink:href="PX290124" ext-link-type="gen" xlink:type="simple">PX290124</ext-link>/<ext-link xmlns:xlink="http://www.w3.org/1999/xlink" xlink:href="PX290137" ext-link-type="gen" xlink:type="simple">PX290137</ext-link>/-/-/-</td><td rowspan="1" colspan="1"><bold>This study</bold> (collected in August 1997, ethanol-preserved)</td></tr><tr><td rowspan="1" colspan="1"><abbrev xmlns:xlink="http://www.w3.org/1999/xlink" content-type="institution" xlink:title="Naturkundemuseum Erfurt, Germany" xlink:type="simple">NME</abbrev> 070555</td><td rowspan="1" colspan="1">Narchyang, Mustang District</td><td rowspan="1" colspan="1">28.56</td><td rowspan="1" colspan="1">83.66</td><td rowspan="1" colspan="1">Nepal</td><td rowspan="1" colspan="1"><ext-link xmlns:xlink="http://www.w3.org/1999/xlink" xlink:href="PX280600" ext-link-type="gen" xlink:type="simple">PX280600</ext-link>/<ext-link xmlns:xlink="http://www.w3.org/1999/xlink" xlink:href="PX280564" ext-link-type="gen" xlink:type="simple">PX280564</ext-link>/<ext-link xmlns:xlink="http://www.w3.org/1999/xlink" xlink:href="PX290116" ext-link-type="gen" xlink:type="simple">PX290116</ext-link>/<ext-link xmlns:xlink="http://www.w3.org/1999/xlink" xlink:href="PX290132" ext-link-type="gen" xlink:type="simple">PX290132</ext-link>/-/-/-</td><td rowspan="1" colspan="1"><bold>This study</bold> (collected 1997, ethanol-preserved)</td></tr><tr><td rowspan="1" colspan="1"><abbrev xmlns:xlink="http://www.w3.org/1999/xlink" content-type="institution" xlink:title="Naturkundemuseum Erfurt, Germany" xlink:type="simple">NME</abbrev> R 0544/07 – paratype</td><td rowspan="1" colspan="1">Kermi, Humla District</td><td rowspan="1" colspan="1">29.21</td><td rowspan="1" colspan="1">82.34</td><td rowspan="1" colspan="1">Nepal</td><td rowspan="1" colspan="1"><ext-link xmlns:xlink="http://www.w3.org/1999/xlink" xlink:href="PX280604" ext-link-type="gen" xlink:type="simple">PX280604</ext-link>/-/<ext-link xmlns:xlink="http://www.w3.org/1999/xlink" xlink:href="PX290117" ext-link-type="gen" xlink:type="simple">PX290117</ext-link>/-/-/-/-</td><td rowspan="1" colspan="1"><bold>This study</bold> (collected in 2001, ethanol-preserved)</td></tr><tr><td rowspan="1" colspan="1"><abbrev xmlns:xlink="http://www.w3.org/1999/xlink" content-type="institution" xlink:title="Naturalis Biodiversity Center, Leiden, The Netherlands" xlink:type="simple">RMNH.RENA</abbrev>. 20512 – paratype</td><td rowspan="1" colspan="1">Tal, Manang District</td><td rowspan="1" colspan="1">28.46</td><td rowspan="1" colspan="1">84.38</td><td rowspan="1" colspan="1">Nepal</td><td rowspan="1" colspan="1"><ext-link xmlns:xlink="http://www.w3.org/1999/xlink" xlink:href="PX280599" ext-link-type="gen" xlink:type="simple">PX280599</ext-link>/<ext-link xmlns:xlink="http://www.w3.org/1999/xlink" xlink:href="PX280565" ext-link-type="gen" xlink:type="simple">PX280565</ext-link>/-/-/-/-/-</td><td rowspan="1" colspan="1"><bold>This study</bold> (collected in 1981, ethanol-preserved)</td></tr></tbody></table><table-wrap-foot><fn><p>**We treated specimens 17.v13, 19.38 and their sequences as likely misidentified or contaminated and excluded them from all tree analyses, because BLAST searches of the cytochrome <italic>b</italic> (<ext-link xmlns:xlink="http://www.w3.org/1999/xlink" xlink:href="OP480163" ext-link-type="gen" xlink:type="simple">OP480163</ext-link>) and <abbrev xmlns:xlink="http://www.w3.org/1999/xlink" xlink:title="prolactin receptor" xlink:type="simple">PRLR</abbrev> (<ext-link xmlns:xlink="http://www.w3.org/1999/xlink" xlink:href="OP776641" ext-link-type="gen" xlink:type="simple">OP776641</ext-link>) sequences attributed to <italic><tp:taxon-name><tp:taxon-name-part taxon-name-part-type="genus" reg="Gloydius">Gloydius</tp:taxon-name-part> <tp:taxon-name-part taxon-name-part-type="species" reg="chambensis">chambensis</tp:taxon-name-part></tp:taxon-name></italic> by <xref ref-type="bibr" rid="B77">Kuttalam et al. (2022)</xref> recovered top matches to <italic><tp:taxon-name><tp:taxon-name-part taxon-name-part-type="genus" reg="Daboia">Daboia</tp:taxon-name-part> <tp:taxon-name-part taxon-name-part-type="species" reg="russelii">russelii</tp:taxon-name-part></tp:taxon-name></italic>.</p></fn></table-wrap-foot></table-wrap><supplementary-material xmlns:xlink="http://www.w3.org/1999/xlink" id="S1" position="float" orientation="portrait" xlink:type="simple"><object-id content-type="doi" xlink:type="simple">10.3897/zookeys.1280.182768.suppl1</object-id><object-id content-type="arpha" xlink:type="simple">9111EF55-34CF-5985-A172-CCD22A9ED80B</object-id><label>Supplementary material 1</label><caption><p>Additional information</p></caption><statement content-type="dataType"><label>Data type</label><p>pdf</p></statement><media xlink:href="zookeys-1280-083_article-182768__-s001.pdf" mimetype="application" mime-subtype="pdf" position="float" orientation="portrait" id="oo_1652575.pdf" xlink:type="simple"><uri content-type="original_file" xlink:type="simple">https://binary.pensoft.net/file/1652575</uri></media><permissions><license xlink:type="simple"><license-p>This dataset is made available under the Open Database License (<ext-link ext-link-type="uri" xlink:href="http://opendatacommons.org/licenses/odbl/1.0/" xlink:type="simple">http://opendatacommons.org/licenses/odbl/1.0/</ext-link>). The Open Database License (ODbL) is a license agreement intended to allow users to freely share, modify, and use this Dataset while maintaining this same freedom for others, provided that the original source and author(s) are credited.</license-p></license></permissions><attrib specific-use="authors"> Daniel Jablonski, Frank Tillack, Kristin Mahlow-Tillack, Alice Petzold, Madita Wilzo, Abhijit Das, Muhammad Idrees, Chitra B. Baniya, Rafaqat Masroor, Sylvia Hofmann</attrib></supplementary-material><fig id="F6" position="float" orientation="portrait"><object-id xmlns:xlink="http://www.w3.org/1999/xlink" content-type="doi" xlink:type="simple">10.3897/zookeys.1280.182768.figure6</object-id><object-id xmlns:xlink="http://www.w3.org/1999/xlink" content-type="arpha" xlink:type="simple">F9A54671-CDA7-5091-9D6D-F6C294BA1DD8</object-id><label>Figure 6.</label><caption><p>Dorsolateral scalation and pattern in four species of the <italic><tp:taxon-name><tp:taxon-name-part taxon-name-part-type="genus" reg="Gloydius">Gloydius</tp:taxon-name-part> <tp:taxon-name-part taxon-name-part-type="species" reg="himalayanus">himalayanus</tp:taxon-name-part></tp:taxon-name></italic> complex: <bold>A</bold>. <italic><tp:taxon-name><tp:taxon-name-part taxon-name-part-type="genus" reg="Gloydius">Gloydius</tp:taxon-name-part> <tp:taxon-name-part taxon-name-part-type="species" reg="himalayanus">himalayanus</tp:taxon-name-part></tp:taxon-name></italic> (<abbrev xmlns:xlink="http://www.w3.org/1999/xlink" content-type="institution" xlink:title="Natural History Museum, London, UK, formerly British Museum (Nat. Hist.)" xlink:type="simple">BMNH</abbrev> 1946.1.19.64, lectotype); <bold>B</bold>. <italic><tp:taxon-name><tp:taxon-name-part taxon-name-part-type="genus" reg="Gloydius">G.</tp:taxon-name-part> <tp:taxon-name-part taxon-name-part-type="species" reg="hazarensis">hazarensis</tp:taxon-name-part></tp:taxon-name></italic> sp. nov. (<named-content xmlns:xlink="http://www.w3.org/1999/xlink" content-type="dwc:institutional_code" xlink:title="Florida Museum of Natural History- Zoology, Paleontology &amp; Paleobotany" xlink:href="https://scientific-collections.gbif.org/institution/ab8b25c4-f95e-437b-82df-5aed3c9031ec" xlink:type="simple">UF</named-content> 70652, holotype); <bold>C</bold>. <italic><tp:taxon-name><tp:taxon-name-part taxon-name-part-type="genus" reg="Gloydius">G.</tp:taxon-name-part> <tp:taxon-name-part taxon-name-part-type="species" reg="hindukushensis">hindukushensis</tp:taxon-name-part></tp:taxon-name></italic> sp. nov. (<named-content xmlns:xlink="http://www.w3.org/1999/xlink" content-type="dwc:institutional_code" xlink:title="Naturhistorisches Museum Wien" xlink:href="https://scientific-collections.gbif.org/institution/37a95137-fb12-4e75-b35c-ffc6e5af94f9" xlink:type="simple">NHMW</named-content> 41993, holotype); <bold>D</bold>. <italic><tp:taxon-name><tp:taxon-name-part taxon-name-part-type="genus" reg="Gloydius">G.</tp:taxon-name-part> <tp:taxon-name-part taxon-name-part-type="species" reg="nepalensis">nepalensis</tp:taxon-name-part></tp:taxon-name></italic> sp. nov. (<abbrev xmlns:xlink="http://www.w3.org/1999/xlink" content-type="institution" xlink:title="Museum für Naturkunde, Leibniz-Institut für Evolutions- und Biodiversitätsforschung, Berlin, Germany, formerly Zoologisches Museum Berlin" xlink:type="simple">ZMB</abbrev> 65613, holotype).</p></caption><graphic xmlns:xlink="http://www.w3.org/1999/xlink" xlink:href="zookeys-1280-083_article-182768__-g006.jpg" id="oo_1652557.jpg" position="float" orientation="portrait" xlink:type="simple"><uri content-type="original_file" xlink:type="simple">https://binary.pensoft.net/fig/1652557</uri></graphic></fig><fig id="F9" position="float" orientation="portrait"><object-id xmlns:xlink="http://www.w3.org/1999/xlink" content-type="doi" xlink:type="simple">10.3897/zookeys.1280.182768.figure9</object-id><object-id xmlns:xlink="http://www.w3.org/1999/xlink" content-type="arpha" xlink:type="simple">83302CE7-79B9-5164-A2D9-3F2B54767CD6</object-id><label>Figure 9.</label><caption><p><bold>A</bold>. Geographic localities of species within the <italic><tp:taxon-name><tp:taxon-name-part taxon-name-part-type="genus" reg="Gloydius">Gloydius</tp:taxon-name-part> <tp:taxon-name-part taxon-name-part-type="species" reg="himalayanus">himalayanus</tp:taxon-name-part></tp:taxon-name></italic> complex, compiled from literature sources, museum records, citizen science platforms (iNaturalist 2025), and data obtained in this study (see Gazetteer Suppl. material <xref ref-type="supplementary-material" rid="S1">1</xref>: table SS3 for details). Grey circles indicate ambiguous records or populations of uncertain taxonomic status, where evidence was insufficient for reliable identification ("transition zone"). Dashed lines delineate hypothesised biogeographic boundaries between major lineages, i.e., the Upper Indus Valley, Kashmir Valley, Ravi River Valley, and Karnali River Valley, landscape features likely acting as geographic barriers influencing species distribution; <bold>B</bold>. Inset map of the Kashmir region (Western Himalaya) showing the distributions and contact zones of the taxa defined here, highlighting a key area for future research. Question marks highlight regions that remain poorly explored or unsampled. The map was generated using QGIS 3.28 (<ext-link xmlns:xlink="http://www.w3.org/1999/xlink" xlink:href="https://qgis.org/" ext-link-type="uri" xlink:type="simple">https://qgis.org/</ext-link>) with the WGS 84 coordinate reference system.</p></caption><graphic xmlns:xlink="http://www.w3.org/1999/xlink" xlink:href="zookeys-1280-083_article-182768__-g009.jpg" id="oo_1652560.jpg" position="float" orientation="portrait" xlink:type="simple"><uri content-type="original_file" xlink:type="simple">https://binary.pensoft.net/fig/1652560</uri></graphic></fig></tp:treatment-sec><ref-list><ref id="B77"><mixed-citation xmlns:xlink="http://www.w3.org/1999/xlink" xlink:type="simple">Kuttalam S, Santra V, Owens JB, Selvan M, Mukherjee N, Graham S, Togridou A, Bharti OK, Shi J, Shanker K, Malhotra A (2022) Phylogenetic and morphological analysis of <italic><tp:taxon-name><tp:taxon-name-part taxon-name-part-type="genus">Gloydius</tp:taxon-name-part> <tp:taxon-name-part taxon-name-part-type="species">himalayanus</tp:taxon-name-part></tp:taxon-name></italic> (<tp:taxon-name><tp:taxon-name-part taxon-name-part-type="suborder">Serpentes</tp:taxon-name-part></tp:taxon-name>, <tp:taxon-name><tp:taxon-name-part taxon-name-part-type="family">Viperidae</tp:taxon-name-part></tp:taxon-name>, <tp:taxon-name><tp:taxon-name-part taxon-name-part-type="subfamily">Crotalinae</tp:taxon-name-part></tp:taxon-name>), with the description of a new species. European Journal of Taxonomy 852: 1–30. <ext-link xlink:href="10.5852/ejt.2022.852.2003" ext-link-type="doi" xlink:type="simple">https://doi.org/10.5852/ejt.2022.852.2003</ext-link></mixed-citation></ref><ref id="B133"><mixed-citation xmlns:xlink="http://www.w3.org/1999/xlink" xlink:type="simple">Spicer RA, Su T, Valdes PJ, Farnsworth A, Wu F-X, Shi G, Spicer TEV, Zhou Z (2021) The topographic evolution of the Tibetan Region as revealed by palaeontology. Palaeobiodiversity and Palaeoenvironments 101: 213–243. <ext-link xlink:href="10.1007/s12549-020-00452-1" ext-link-type="doi" xlink:type="simple">https://doi.org/10.1007/s12549-020-00452-1</ext-link></mixed-citation></ref><ref id="B132"><mixed-citation xmlns:xlink="http://www.w3.org/1999/xlink" xlink:type="simple">Spicer RA, Farnsworth A, Su T, Ding L, Witkowski CR, Li S-F, Xiong Z, Zhou Z, Li S, Hughes AC, Valdes PJ, Widdowson M, Zhang X, He S, Liu J, Huang J, Herman AB, Xu Q, Liu X, Jin J, Pancost RDF, Lunt DJ, Zhang S (2025) The progressive co-evolutionary development of the Pan-Tibetan Highlands, the Asian monsoon system and Asian biodiversity. Geological Society, London, Special Publications 549: 55–112. <ext-link xlink:href="10.1144/SP549-2023-180" ext-link-type="doi" xlink:type="simple">https://doi.org/10.1144/SP549-2023-180</ext-link></mixed-citation></ref><ref id="B50"><mixed-citation xmlns:xlink="http://www.w3.org/1999/xlink" xlink:type="simple">Günther A [CLG] (1864) The reptiles of British India. Ray Society, London, xxvii, 452 pp. [28 pls] <ext-link xlink:href="10.5962/bhl.title.5012" ext-link-type="doi" xlink:type="simple">https://doi.org/10.5962/bhl.title.5012</ext-link></mixed-citation></ref><ref id="B114"><mixed-citation xmlns:xlink="http://www.w3.org/1999/xlink" xlink:type="simple">Schlagintweit-Sakülünski H von (1871) Reisen in Indien und Hochasien. Eine Darstellung der Landschaft, der Cultur und Sitten der Bewohner, in Verbindung mit klimatischen und geologischen Verhältnissen. Basirt auf die Resultate der wissenschaftlichen Mission von Hermann, Adolph und Robert von Schlagintweit ausgeführt in den Jahren 1854–1858. Zweiter Band. Hochasien: I. Der Himálaya von Bhután bis Kashmir. Hermann Costenoble, Jena, xviii, (2), 476 pp.</mixed-citation></ref><ref id="B21"><mixed-citation xmlns:xlink="http://www.w3.org/1999/xlink" xlink:type="simple">Brescius M von, Kaiser F, Kleidt S [Eds] (2015) Über den Himalaya. Die Expedition der Brüder Schlagintweit nach Indien und Zentralasien 1854 bis 1858. Böhlau, Köln, Weimar and Wien, 388 pp.</mixed-citation></ref><ref id="B72"><mixed-citation xmlns:xlink="http://www.w3.org/1999/xlink" xlink:type="simple">Kleidt S (2024) Die Sammlungen der Brüder Schlagintweit von ihrer Expedition nach Indien und "Hochasien" 1854 bis 1858. In: Bajpai A, Liebau H (Eds) MIDA Archival Reflexicon, 1–16. <ext-link xlink:href="10.25360/01-2024-00006" ext-link-type="doi" xlink:type="simple">https://doi.org/10.25360/01-2024-00006</ext-link></mixed-citation></ref><ref id="B122"><mixed-citation xmlns:xlink="http://www.w3.org/1999/xlink" xlink:type="simple">Sharpe RB (1906) Birds. In: Sharpe RB (Ed.) The history of the collections contained in the Natural History Departments of the British Museum, Volume 2. Trustees of the British Museum, London, 79–515. <ext-link xlink:href="10.5962/bhl.title.14168" ext-link-type="doi" xlink:type="simple">https://doi.org/10.5962/bhl.title.14168</ext-link></mixed-citation></ref><ref id="B7"><mixed-citation xmlns:xlink="http://www.w3.org/1999/xlink" xlink:type="simple">Archer M (1962) Natural history drawings in the India Office Library. Her Majesty’s Stationery Office, London, ix, 116 pp. [25 pls.]</mixed-citation></ref><ref id="B71"><mixed-citation xmlns:xlink="http://www.w3.org/1999/xlink" xlink:type="simple">Kleidt S (2015) Lust und Last. Die Sammlungen der Gebrüder Schlagintweit. In: Brescius M, Kaiser F, Kleidt S (Eds) Die Expedition der Brüder Schlagintweit nach Indien und Zentralasien 1854 bis 1858. Böhlau, Köln, Weimar and Wien: 113–137.</mixed-citation></ref><ref id="B14"><mixed-citation xmlns:xlink="http://www.w3.org/1999/xlink" xlink:type="simple">Boulenger GA (1885) Catalogue of the lizards in the British Museum (Natural History) Volume I. British Museum (Natural History), London, xii, 436 pp. <ext-link xlink:href="10.5962/bhl.title.53974" ext-link-type="doi" xlink:type="simple">https://doi.org/10.5962/bhl.title.53974</ext-link></mixed-citation></ref><ref id="B15"><mixed-citation xmlns:xlink="http://www.w3.org/1999/xlink" xlink:type="simple">Boulenger GA (1887) Catalogue of the lizards in the British Museum (Natural History) Volume III. British Museum (Natural History), London, xii, 575 pp. <ext-link xlink:href="10.5962/bhl.title.53974" ext-link-type="doi" xlink:type="simple">https://doi.org/10.5962/bhl.title.53974</ext-link></mixed-citation></ref><ref id="B16"><mixed-citation xmlns:xlink="http://www.w3.org/1999/xlink" xlink:type="simple">Boulenger GA (1889) Catalogue of the chelonians, rhynchocephalians, and crocodiles in the British Museum (Natural History) Volume III. British Museum (Natural History), London, x, 311 pp. <ext-link xlink:href="10.5962/bhl.title.13541" ext-link-type="doi" xlink:type="simple">https://doi.org/10.5962/bhl.title.13541</ext-link></mixed-citation></ref><ref id="B17"><mixed-citation xmlns:xlink="http://www.w3.org/1999/xlink" xlink:type="simple">Boulenger GA (1893) Catalogue of the snakes in the British Museum (Natural History), Volume I. British Museum (Natural History), London, xxxiii, 448 pp. <ext-link xlink:href="10.5962/bhl.title.54273" ext-link-type="doi" xlink:type="simple">https://doi.org/10.5962/bhl.title.54273</ext-link></mixed-citation></ref><ref id="B18"><mixed-citation xmlns:xlink="http://www.w3.org/1999/xlink" xlink:type="simple">Boulenger GA (1894) Catalogue of the snakes in the British Museum (Natural History), Volume II. British Museum (Natural History), London, xi, 382 pp. <ext-link xlink:href="10.5962/bhl.title.54273" ext-link-type="doi" xlink:type="simple">https://doi.org/10.5962/bhl.title.54273</ext-link></mixed-citation></ref><ref id="B19"><mixed-citation xmlns:xlink="http://www.w3.org/1999/xlink" xlink:type="simple">Boulenger GA (1896) Catalogue of the snakes in the British Museum (Natural History), Volume III. British Museum (Natural History), London, xiv, 727 pp. <ext-link xlink:href="10.5962/bhl.title.54273" ext-link-type="doi" xlink:type="simple">https://doi.org/10.5962/bhl.title.54273</ext-link></mixed-citation></ref><ref id="B49"><mixed-citation xmlns:xlink="http://www.w3.org/1999/xlink" xlink:type="simple">Günther A [CLG] (1860) Contributions to a knowledge of the reptiles of the Himalayan mountains. Proceedings of the Zoological Society of London 28(1): 148–175. [pls 25–28]</mixed-citation></ref><ref id="B112"><mixed-citation xmlns:xlink="http://www.w3.org/1999/xlink" xlink:type="simple">Schlagintweit H von, Schlagintweit A von, Schlagintweit R von (1861a) Results of a scientific mission to India and High Asia, undertaken between the years MDCCCLIV, and MDCCCLVIII, by order of the court of directors of the Honorable East India Company. Vol. I. Astronomical determinations of latitudes and longitudes and magnetic observations during a scientific mission to India and High Asia. F.A. Brockhaus, Leipzig and Trübner &amp; Co., London, xii, (3), 494 pp.</mixed-citation></ref><ref id="B113"><mixed-citation xmlns:xlink="http://www.w3.org/1999/xlink" xlink:type="simple">Schlagintweit H von, Schlagintweit A von, Schlagintweit R von (1861b) Results of a scientific mission to India and High Asia, undertaken between the years MDCCCLIV, and MDCCCLVIII, by order of the court of directors of the Honorable East India Company. Atlas of panoramas and views, with geographical, physical, and geological maps. Part 1. F.A. Brockhaus, Leipzig and Trübner &amp; Co., London, (2), 11 pls, 4 maps.</mixed-citation></ref><ref id="B70"><mixed-citation xmlns:xlink="http://www.w3.org/1999/xlink" xlink:type="simple">Klatt FW (1880) Die <tp:taxon-name><tp:taxon-name-part taxon-name-part-type="family">Compositae</tp:taxon-name-part></tp:taxon-name> des Herbarium Schlagintweit aus Hochasien und südlichen indischen Gebieten. Mit einleitenden Angaben über das Auftreten, sowie über topographische und klimatische Verhältnisse, nebst 1 Karte der Reisewege, Tafel Nr. XXXV, von Herm. von Schlagintweit-Sakülünski. Nova acta Academiae Caesareae Leopoldino-Carolinae Germanicae Naturae Curiosorum 41, 2, 6: 345–419. [pls 36–38, map.]</mixed-citation></ref><ref id="B20"><mixed-citation xmlns:xlink="http://www.w3.org/1999/xlink" xlink:type="simple">Boulenger GA (1906) Reptiles and Batrachians. In: Sharpe RB (Ed.) The history of the collections contained in the Natural History Departments of the British Museum, Volume 2. British Museum, London, 517–531. <ext-link xlink:href="10.5962/bhl.title.14168" ext-link-type="doi" xlink:type="simple">https://doi.org/10.5962/bhl.title.14168</ext-link></mixed-citation></ref><ref id="B150"><mixed-citation xmlns:xlink="http://www.w3.org/1999/xlink" xlink:type="simple">Whitehead PJP, Talwar PK (1976) Francis Day (1829–1889) and his collections of Indian fishes. Bulletin of the British Museum (Natural History), Historical Series 5(1): 1–189. [pls 1–4] <ext-link xlink:href="10.5962/p.314507" ext-link-type="doi" xlink:type="simple">https://doi.org/10.5962/p.314507</ext-link></mixed-citation></ref><ref id="B35"><mixed-citation xmlns:xlink="http://www.w3.org/1999/xlink" xlink:type="simple">Duncan FM (1937) On the dates of publications of the Society’s “Proceedings” 1859–1926. With an appendix containing the dates of publication of "Proceedings" 1830–1858, compiled by the late F. H. Waterhouse, and of the "Transactions" 1833–1869, by the late Henry Peavot, originally published in P.Z.S. 1893, 1913. Proceedings of the Zoological Society of London 107: 71–84. <ext-link xlink:href="10.1111/j.1469-7998.1937.tb08500.x" ext-link-type="doi" xlink:type="simple">https://doi.org/10.1111/j.1469-7998.1937.tb08500.x</ext-link></mixed-citation></ref><ref id="B1"><mixed-citation xmlns:xlink="http://www.w3.org/1999/xlink" xlink:type="simple">Adler K (2007) Cantor, Theodore (1809–1860). In: Adler K (Ed.) Contributions to the History of Herpetology. Volume 2. SSAR Contributions to Herpetology, Volume 21, St. Louis, New York, 65–66.</mixed-citation></ref><ref id="B2"><mixed-citation xmlns:xlink="http://www.w3.org/1999/xlink" xlink:type="simple">Adler K (2016) Theodore Cantor (1809–1860), Pioneer scientific herpetologist in China. In: Adler K (Ed.) Theodore Cantor. Zoology of Chusan. SSAR Facsimile Reprints in Herpetology, Hangzhou, v–xi.</mixed-citation></ref><ref id="B60"><mixed-citation xmlns:xlink="http://www.w3.org/1999/xlink" xlink:type="simple">ICZN (1999) International code of zoological nomenclature (4<sup>th</sup> ed.). The International Trust for Zoological Nomenclature, London, xxix, 306 pp. <ext-link xlink:href="10.5962/bhl.title.50608" ext-link-type="doi" xlink:type="simple">https://doi.org/10.5962/bhl.title.50608</ext-link></mixed-citation></ref><ref id="B146"><mixed-citation xmlns:xlink="http://www.w3.org/1999/xlink" xlink:type="simple">Wall F (1910) A popular treatise on the common Indian snakes. Part 13. Journal of the Bombay Natural History Society 20: 65–79. [pl. 13] <ext-link xlink:href="10.5962/bhl.title.13368" ext-link-type="doi" xlink:type="simple">https://doi.org/10.5962/bhl.title.13368</ext-link></mixed-citation></ref><ref id="B117"><mixed-citation xmlns:xlink="http://www.w3.org/1999/xlink" xlink:type="simple">Sclater W (1891) List of Snakes in the Indian Museum. Baptist Mission Press, Calcutta, x, 79 pp. <ext-link xlink:href="10.5962/bhl.title.8746" ext-link-type="doi" xlink:type="simple">https://doi.org/10.5962/bhl.title.8746</ext-link></mixed-citation></ref><ref id="B86"><mixed-citation xmlns:xlink="http://www.w3.org/1999/xlink" xlink:type="simple">Manhas A (2020) Observations of Himalayan Pitvipers, <italic><tp:taxon-name><tp:taxon-name-part taxon-name-part-type="genus">Gloydius</tp:taxon-name-part> <tp:taxon-name-part taxon-name-part-type="species">himalayanus</tp:taxon-name-part></tp:taxon-name></italic> (Günther 1864), in the Doda District, Jammu and Kashmir, India. Reptiles &amp; Amphibians 27: 476–478. <ext-link xlink:href="10.17161/randa.v27i3.14887" ext-link-type="doi" xlink:type="simple">https://doi.org/10.17161/randa.v27i3.14887</ext-link></mixed-citation></ref><ref id="B5"><mixed-citation xmlns:xlink="http://www.w3.org/1999/xlink" xlink:type="simple">Alcock AW (1898) Report on the natural history results of the Pamir Boundary Commission. Office of the Superintendent of Government Printing, Calcutta, [3], 45, [1] pp. [3 pls]</mixed-citation></ref><ref id="B145"><mixed-citation xmlns:xlink="http://www.w3.org/1999/xlink" xlink:type="simple">Wall F (1899) Notes on 26 specimens of the pohur, or Himalayan viper (<italic><tp:taxon-name><tp:taxon-name-part taxon-name-part-type="genus">Ancistrodon</tp:taxon-name-part> <tp:taxon-name-part taxon-name-part-type="species">himalayanus</tp:taxon-name-part></tp:taxon-name></italic>). Journal of the Bombay Natural History Society 12: 411–414.</mixed-citation></ref><ref id="B39"><mixed-citation xmlns:xlink="http://www.w3.org/1999/xlink" xlink:type="simple">Fenton LL (1910) The snakes of Kashmir. Journal of the Bombay Natural History Society 19: 1002–1004.</mixed-citation></ref><ref id="B24"><mixed-citation xmlns:xlink="http://www.w3.org/1999/xlink" xlink:type="simple">Dattatri S (1985) In search of the Himalayan pit viper, and the legend of Zuhn Shah Sahib. Hamadryad 10: 10–12.</mixed-citation></ref><ref id="B85"><mixed-citation xmlns:xlink="http://www.w3.org/1999/xlink" xlink:type="simple">Limbu KP, Ghosh A (2022) <italic><tp:taxon-name><tp:taxon-name-part taxon-name-part-type="genus">Gloydius</tp:taxon-name-part> <tp:taxon-name-part taxon-name-part-type="species">himalayanus</tp:taxon-name-part></tp:taxon-name></italic> (amended version of 2021 assessment). The IUCN Red List of Threatened Species 2022: e.T88792991A219115568. <ext-link xlink:href="10.2305/IUCN.UK.2022-2.RLTS.T88792991A219115568.en" ext-link-type="doi" xlink:type="simple">https://doi.org/10.2305/IUCN.UK.2022-2.RLTS.T88792991A219115568.en</ext-link> [accessed 19 April 2025]</mixed-citation></ref><ref id="B100"><mixed-citation xmlns:xlink="http://www.w3.org/1999/xlink" xlink:type="simple">Pushpangadan P, George V, Sreedevi P, Ijinu TP, Ninawe A (2014) Ethnozoological knowledge of Indian scheduled tribe, scheduled caste and rural communities. Indian Journal of Traditional Knowledge 13: 735–741.</mixed-citation></ref><ref id="B99"><mixed-citation xmlns:xlink="http://www.w3.org/1999/xlink" xlink:type="simple">Prasad C, Shandi RC, Kumar R (2021) Faunal diversity: status, threats, and management of Kedarnath Valley, Garhwal Himalaya, India. International Journal of Conservation Science 12: 1107–1128.</mixed-citation></ref></ref-list></tp:taxon-treatment>
