# Supplementary material for: Integrative taxonomy reveals previously undescribed diversity within the Gloydius himalayanus complex (Squamata, Viperidae, Crotalinae) from the Himalaya and Hindu Kush
Source: Zookeys. 2026 May 21;1280:83–153. doi: 10.3897/zookeys.1280.182768 (PMC13220052; doi:10.3897/zookeys.1280.182768)
Supplement: XML Treatment for Gloydius hindukushensis [file zookeys.1280.182768-treatment3.xml]

<!DOCTYPE tp:taxon-treatment
  PUBLIC "-//TaxonX//DTD Taxonomic Treatment Publishing DTD v0 20100105//EN" "tax-treatment-NSO.dtd">
<tp:taxon-treatment xmlns:tp="http://www.plazi.org/taxpub"><tp:treatment-meta><kwd-group><label>Taxon classification</label><kwd>
                <named-content content-type="kingdom">
                  <named-content content-type="taxon-name">
                    <named-content content-type="kingdom">Animalia</named-content>
                  </named-content>
                </named-content>
              </kwd><kwd>
                <named-content content-type="order">Squamata</named-content>
              </kwd><kwd>
                <named-content content-type="family">Viperidae</named-content>
              </kwd></kwd-group><mixed-citation publication-type="journal"><person-group><name><surname>Jablonski</surname><given-names>Daniel</given-names></name><name><surname>Tillack</surname><given-names>Frank</given-names></name><name><surname>Mahlow-Tillack</surname><given-names>Kristin</given-names></name><name><surname>Petzold</surname><given-names>Alice</given-names></name><name><surname>Wilzo</surname><given-names>Madita</given-names></name><name><surname>Das</surname><given-names>Abhijit</given-names></name><name><surname>Idrees</surname><given-names>Muhammad</given-names></name><name><surname>Baniya</surname><given-names>Chitra B.</given-names></name><name><surname>Masroor</surname><given-names>Rafaqat</given-names></name><name><surname>Hofmann</surname><given-names>Sylvia</given-names></name></person-group><article-title>Integrative taxonomy reveals previously undescribed diversity within the <italic><tp:taxon-name><tp:taxon-name-part taxon-name-part-type="genus" reg="Gloydius">Gloydius</tp:taxon-name-part> <tp:taxon-name-part taxon-name-part-type="species" reg="himalayanus">himalayanus</tp:taxon-name-part></tp:taxon-name></italic> complex (<tp:taxon-name><tp:taxon-name-part taxon-name-part-type="order" reg="Squamata">Squamata</tp:taxon-name-part></tp:taxon-name>, <tp:taxon-name><tp:taxon-name-part taxon-name-part-type="family" reg="Viperidae">Viperidae</tp:taxon-name-part></tp:taxon-name>, <tp:taxon-name><tp:taxon-name-part taxon-name-part-type="subfamily" reg="Crotalinae">Crotalinae</tp:taxon-name-part></tp:taxon-name>) from the Himalaya and Hindu Kush</article-title><source>Zookeys</source><day>21</day><month>05</month><year>2026</year><volume>1280</volume><fpage>83</fpage><lpage>153</lpage><pub-id pub-id-type="doi">10.3897/zookeys.1280.182768</pub-id></mixed-citation></tp:treatment-meta><tp:nomenclature><tp:taxon-name><object-id xmlns:xlink="http://www.w3.org/1999/xlink" content-type="arpha" xlink:type="simple">78DE78E2-577A-5E2F-95AF-F27D63FED0F2</object-id>
                    		<tp:taxon-name-part taxon-name-part-type="genus" reg="Gloydius">Gloydius</tp:taxon-name-part> <tp:taxon-name-part taxon-name-part-type="species" reg="hindukushensis">hindukushensis</tp:taxon-name-part>
                    	
                    		<object-id xmlns:xlink="http://www.w3.org/1999/xlink" content-type="zoobank" xlink:type="simple">https://zoobank.org/FD61634B-A2C3-4548-B1E2-DA3A0F39DB0C</object-id>
                    	</tp:taxon-name><tp:taxon-status xmlns:xlink="http://www.w3.org/1999/xlink" xlink:type="simple">sp. nov.</tp:taxon-status></tp:nomenclature><tp:treatment-sec sec-type="Common names"><title>Common names.</title><p>Hindu Kush Pitviper (English), ہندوکش گھڑے والا سانپ (Hindu Kush gaday wali afee, Urdu)</p></tp:treatment-sec><tp:treatment-sec sec-type="Type material"><title>Type material.</title><p><bold><italic>Holotype</italic></bold>. • <named-content xmlns:xlink="http://www.w3.org/1999/xlink" content-type="dwc:institutional_code" xlink:title="Naturhistorisches Museum Wien" xlink:href="https://scientific-collections.gbif.org/institution/37a95137-fb12-4e75-b35c-ffc6e5af94f9" xlink:type="simple">NHMW</named-content> 41993, an adult female from Kumrat Valley, Upper Dir District, Khyber Pakhtunkhwa Province, Pakistan, <named-content xmlns:xlink="http://www.w3.org/1999/xlink" content-type="dwc:verbatimCoordinates" xlink:type="simple">35.5649°N, 72.1958°E</named-content>, 2360 m altitude, found freshly killed by locals on 17 September 2020 by Daniel Jablonski (formerly <abbrev xmlns:xlink="http://www.w3.org/1999/xlink" content-type="institution" xlink:title="Comenius University Herpetological Collection, Bratislava, Slovakia" xlink:type="simple">CUHC</abbrev> 10085; Fig. <xref ref-type="fig" rid="F15">15</xref>). <bold><italic>Paratype</italic></bold>. • <abbrev xmlns:xlink="http://www.w3.org/1999/xlink" content-type="institution" xlink:title="Comenius University Herpetological Collection, Bratislava, Slovakia" xlink:type="simple">CUHC</abbrev> 10088, a juvenile female, collected on 17 September 2020 by Daniel Jablonski, other data as for the holotype.</p><fig id="F15" position="float" orientation="portrait"><object-id xmlns:xlink="http://www.w3.org/1999/xlink" content-type="doi" xlink:type="simple">10.3897/zookeys.1280.182768.figure15</object-id><object-id xmlns:xlink="http://www.w3.org/1999/xlink" content-type="arpha" xlink:type="simple">456474AD-33A1-532B-B152-54D8702555CF</object-id><label>Figure 15.</label><caption><p>The adult female holotype of <italic><tp:taxon-name><tp:taxon-name-part taxon-name-part-type="genus" reg="Gloydius">Gloydius</tp:taxon-name-part> <tp:taxon-name-part taxon-name-part-type="species" reg="hindukushensis">hindukushensis</tp:taxon-name-part></tp:taxon-name></italic> sp. nov. (<named-content xmlns:xlink="http://www.w3.org/1999/xlink" content-type="dwc:institutional_code" xlink:title="Naturhistorisches Museum Wien" xlink:href="https://scientific-collections.gbif.org/institution/37a95137-fb12-4e75-b35c-ffc6e5af94f9" xlink:type="simple">NHMW</named-content> 41993). <bold>A–D</bold>. Lateral, dorsal and ventral views of the head; (<bold>E, F</bold>) dorsal and ventral views of the body.</p></caption><graphic xmlns:xlink="http://www.w3.org/1999/xlink" xlink:href="zookeys-1280-083_article-182768__-g015.jpg" id="oo_1652566.jpg" position="float" orientation="portrait" xlink:type="simple"><uri content-type="original_file" xlink:type="simple">https://binary.pensoft.net/fig/1652566</uri></graphic></fig></tp:treatment-sec><tp:treatment-sec sec-type="Description of the holotype"><title>Description of the holotype.</title><p>Adult female, indicated by the absence of hemipenes; 1/1 loreal, slightly wider than high; nasal partially divided below naris; 3/3 elongated preoculars, the lowest is the narrowest; 1/1 supraocular; 3/3 postoculars, upper reaching onto top of head and touching the parietal, the lower can be described as postsubocular, because it extends under the eye, up to the level of the posterior border of the third supralabial; rostral scale wider than high; two internasals wider than long; two prefrontals, slightly longer than wide; frontal bell-shaped, as long as wide; 3/3 anterior temporals, upper two significantly smaller than the lower one, and 3/3 posterior temporals, the two upper of similar size, the lower one slightly larger and in contact with the second last supralabial; supralabials 7/7, second last three times higher than the previous one, in contact with lower posterior temporal, 3<sup>rd</sup>/3<sup>rd</sup> in contact with the eye; pit opening shorter than horizontal diameter of eye and encircled by 3/3 scales; 18 circum-pileus scales; 9/9 sublabials, first four in contact with anterior submaxillars; two pairs of submaxillars, anterior nearly twice as wide and 80% longer than posterior; followed by five rows of paired gular scales, increasing in size posteriorly; dorsal scales in 23-21-19 rows, strongly keeled, except the outer row, which is only very slightly keeled, paired apical pits on some dorsals, very weakly developed; four preventrals; 155 ventrals; cloacal plate entire; 38/39 paired subcaudal scales. Body compact, subcylindrical; tail short (<abbrev xmlns:xlink="http://www.w3.org/1999/xlink" xlink:title="tail length" xlink:type="simple">TaL</abbrev>/<abbrev xmlns:xlink="http://www.w3.org/1999/xlink" xlink:title="total length" xlink:type="simple">TL</abbrev> 0.122); <abbrev xmlns:xlink="http://www.w3.org/1999/xlink" xlink:title="snout-vent length" xlink:type="simple">SVL</abbrev> 578 mm; <abbrev xmlns:xlink="http://www.w3.org/1999/xlink" xlink:title="tail length" xlink:type="simple">TaL</abbrev> 80 mm, head length measured from tip of snout to posterior border of parietals 17.9 mm, head length measured from tip of snout to posterior edge of mandible 27.0 mm, head width 15.9 mm.</p></tp:treatment-sec><tp:treatment-sec sec-type="Dorsal scale reduction formula"><title>Dorsal scale reduction formula.</title><table-wrap id="T10" position="float" orientation="portrait"><table><tbody><tr><td rowspan="1" colspan="1">-4(6)</td><td rowspan="1" colspan="1">4+5(12)</td><td rowspan="1" colspan="1">4+5(101)</td><td rowspan="1" colspan="1">4+5(121)</td></tr><tr><td rowspan="1" colspan="4">(5)<bold>24</bold> ---------------------------- <bold>23</bold> --------------------------------------- <bold>21</bold> ----------------------------------- <bold>19</bold> -------------------------------- <bold>17</bold>(155).</td></tr><tr><td rowspan="1" colspan="1">–</td><td rowspan="1" colspan="1">4+5(12)</td><td rowspan="1" colspan="1">4+5(100)</td><td rowspan="1" colspan="1">5+6(118)</td></tr></tbody></table></table-wrap></tp:treatment-sec><tp:treatment-sec sec-type="Dentition"><title>Dentition.</title><p>Maxillary bone with two posteriorly curved fangs on each side. Both teeth are not connected to the maxilla on the right side. Behind the main fangs are 6/7 replacement fangs at different growth stages. Main fang 5.27 mm in length, i.e., 25.5% of skull length. Discharge orifice 1.14 mm in length, i.e., 21.6% of fang length. Palatine bone with 4/4 posteriorly curved teeth slightly decreasing in size posteriorly. Teeth III and IV loose on left, teeth II and IV on right side. Lateral to each palatine tooth is a single replacement tooth at different growth stages. Pterygoid bone with 10/12 posteriorly curved teeth, shorter than the palatine tooth, all nearly the same size. Tooth IX loose on left, teeth II, IV, VI, VII, IX and XII loose on right side. Pterygoid bone broken between tooth III and IV on left, as well as behind the tooth row on right side. The posterior 75.0% of the pterygoid bone is without teeth. Mandibular bone with 14/14 posteriorly curved teeth gradually decreasing in size posteriorly. The first two teeth closer together than the rest. Medial to each mandibular tooth are up to two replacement teeth in different growth stages. Teeth I, IV, VI, VIII, X, XII, and XIV loose on left side. Teeth I, III, V, VII, VIII, X, XI, and XIII loose on right side. Splenial 67.2% of length of angular, latter overlaps splenial with 18.3% of its total length. The total length of splenial-angular complex spans 33.4% of the mandibular bone. The dental is 38.5% as long as the mandibular bone. The complete skull of the holotype <named-content xmlns:xlink="http://www.w3.org/1999/xlink" content-type="dwc:institutional_code" xlink:title="Naturhistorisches Museum Wien" xlink:href="https://scientific-collections.gbif.org/institution/37a95137-fb12-4e75-b35c-ffc6e5af94f9" xlink:type="simple">NHMW</named-content> 41993 is presented in Fig. <xref ref-type="fig" rid="F16">16</xref>.</p><fig id="F16" position="float" orientation="portrait"><object-id xmlns:xlink="http://www.w3.org/1999/xlink" content-type="doi" xlink:type="simple">10.3897/zookeys.1280.182768.figure16</object-id><object-id xmlns:xlink="http://www.w3.org/1999/xlink" content-type="arpha" xlink:type="simple">350C05E5-1E43-5B7F-9070-89F1B1356801</object-id><label>Figure 16.</label><caption><p>Skull of the adult female holotype of <italic><tp:taxon-name><tp:taxon-name-part taxon-name-part-type="genus" reg="Gloydius">Gloydius</tp:taxon-name-part> <tp:taxon-name-part taxon-name-part-type="species" reg="hindukushensis">hindukushensis</tp:taxon-name-part></tp:taxon-name></italic> sp. nov., <named-content xmlns:xlink="http://www.w3.org/1999/xlink" content-type="dwc:institutional_code" xlink:title="Naturhistorisches Museum Wien" xlink:href="https://scientific-collections.gbif.org/institution/37a95137-fb12-4e75-b35c-ffc6e5af94f9" xlink:type="simple">NHMW</named-content> 41993: <bold>A</bold>. Dorsal, <bold>B</bold>. Ventral (lower jaws virtually extracted) and <bold>C</bold>. Lateral view; <bold>D</bold>. Pterygoid virtually isolated, ventral view; <bold>E</bold>. Lower jaw virtually isolated, medial view. Scale bar: 4.0 mm.</p></caption><graphic xmlns:xlink="http://www.w3.org/1999/xlink" xlink:href="zookeys-1280-083_article-182768__-g016.jpg" id="oo_1652567.jpg" position="float" orientation="portrait" xlink:type="simple"><uri content-type="original_file" xlink:type="simple">https://binary.pensoft.net/fig/1652567</uri></graphic></fig></tp:treatment-sec><tp:treatment-sec sec-type="Colouration and pattern"><title>Colouration and pattern.</title><p>Colouration after approximately five years preservation in ~70% ethanol was recorded as follows: Dorsal ground colour Drab-Gray (Colour 256), with 37 Sepia (279) coloured dorsolateral roundish blotches which are four to five dorsal scales wide and show a pale Drab-Gray (256) centre; most blotches open ventrolaterally or the lower outer edges disintegrate and form a ventrolateral row of small spots; below that a row of small, irregular rhombic or x-shaped Sepia (279) coloured and Cream White (52) bordered spots runs along the outer edge of the ventrals; the dorsolateral blotches merge vertebrally and form an irregular, sometimes interrupted zigzag line; dorsal tail with ten irregular blotches in the same colouration as on the body; dorsal head Sepia (279) coloured; lateral head colour Pale Buff (1) to Cream White (52) with dense Sepia (279) mottling, most intense in the loreal and upper temporal region; a wide Olive-Brown (278) postocular stripe from the posterior border of the eye to the posterior edge of the mandible, whose lower edge is bordered by a dark Sepia (279), wavy narrow line; lower parts of posterior supralabials Pale Buff (1) with a few Dark Grayish Brown (284) speckles; lower labials with small triangle shaped Sepia (279) coloured markings on their sutures; neck with two wavy lateral Sepia (279) stripes and a shorter elongated spot in the centre; venter with a colour gradient that becomes darker towards the tail; throat Pale Neutral Gray (296) coloured, submaxillars and gulars mottled with Dark Grayish Brown (284); in the further course, venter ground colour changes gradually to Light Neutral Gray (297) and shows heavy Sepia (279) mottling; tail tip Medium Fawn (258) coloured. Examples of variation in the colouration and pattern of live individuals; see Fig. <xref ref-type="fig" rid="F17">17</xref>.</p><fig id="F17" position="float" orientation="portrait"><object-id xmlns:xlink="http://www.w3.org/1999/xlink" content-type="doi" xlink:type="simple">10.3897/zookeys.1280.182768.figure17</object-id><object-id xmlns:xlink="http://www.w3.org/1999/xlink" content-type="arpha" xlink:type="simple">25640674-9A18-5EB6-BF65-D708824F6DD9</object-id><label>Figure 17.</label><caption><p>The colour and pattern in <italic><tp:taxon-name><tp:taxon-name-part taxon-name-part-type="genus" reg="Gloydius">Gloydius</tp:taxon-name-part> <tp:taxon-name-part taxon-name-part-type="species" reg="hindukushensis">hindukushensis</tp:taxon-name-part></tp:taxon-name></italic> sp. nov. and its typical habitat. <bold>A</bold>. Freshly killed holotype (<named-content xmlns:xlink="http://www.w3.org/1999/xlink" content-type="dwc:institutional_code" xlink:title="Naturhistorisches Museum Wien" xlink:href="https://scientific-collections.gbif.org/institution/37a95137-fb12-4e75-b35c-ffc6e5af94f9" xlink:type="simple">NHMW</named-content> 41993) from Kumrat Valley, Khyber Pakhtunkhwa, Pakistan; (<bold>B, C</bold>) The paratype (<abbrev xmlns:xlink="http://www.w3.org/1999/xlink" content-type="institution" xlink:title="Comenius University Herpetological Collection, Bratislava, Slovakia" xlink:type="simple">CUHC</abbrev> 10088) from Kumrat Valley, Khyber Pakhtunkhwa, Pakistan, all photos by Daniel Jablonski; (<bold>D, E</bold>) The specimen <named-content xmlns:xlink="http://www.w3.org/1999/xlink" content-type="dwc:institutional_code" xlink:title="Museum of National History ISLAMABAD, PAKISTAN" xlink:href="https://scientific-collections.gbif.org/institution/42b18c4c-aac8-44b5-8eb3-ea74bd48f4cb" xlink:type="simple">PMNH</named-content> 5150 collected on 30 April 2023 from Lal Qilla, Lower Dir, Khyber Pakhtunkhwa, Pakistan; (<bold>F, G</bold>) The specimen <named-content xmlns:xlink="http://www.w3.org/1999/xlink" content-type="dwc:institutional_code" xlink:title="Museum of National History ISLAMABAD, PAKISTAN" xlink:href="https://scientific-collections.gbif.org/institution/42b18c4c-aac8-44b5-8eb3-ea74bd48f4cb" xlink:type="simple">PMNH</named-content> 5149 collected on 16 October 2023 from Lal Qilla, Lower Dir, Khyber Pakhtunkhwa, Pakistan, photos by Muhammad Idrees; <bold>H</bold>. The specimens (uncollected) observed on 28 May 2025 from Broon area, Bomborate, Kalash Valley, Chitral, Khyber Pakhtunkhwa, Pakistan, photo by Abdul Basit; <bold>I</bold>. The habitat of the type locality of <italic><tp:taxon-name><tp:taxon-name-part taxon-name-part-type="genus" reg="Gloydius">G.</tp:taxon-name-part> <tp:taxon-name-part taxon-name-part-type="species" reg="hindukushensis">hindukushensis</tp:taxon-name-part></tp:taxon-name></italic><bold>sp. nov</bold>. in Kumrat Valley, photo by Daniel Jablonski; <bold>J</bold>. The habitat in Lal Qilla, photo by Muhammad Idrees; <bold>K</bold>. The habitat of the species in Chitral Gol National Park, Chitral, Pakistan, photo by Daniel Jablonski.</p></caption><graphic xmlns:xlink="http://www.w3.org/1999/xlink" xlink:href="zookeys-1280-083_article-182768__-g017.jpg" id="oo_1652568.jpg" position="float" orientation="portrait" xlink:type="simple"><uri content-type="original_file" xlink:type="simple">https://binary.pensoft.net/fig/1652568</uri></graphic></fig></tp:treatment-sec><tp:treatment-sec sec-type="Variation"><title>Variation.</title><p>The paratype and other examined material agree well with the holotype in general appearance. For differences based on sexual dimorphism, morphometrics and scalation we refer to Tables 3, 4, 6.</p></tp:treatment-sec><tp:treatment-sec sec-type="Sum formula of dorsal scale reduction in females"><title>Sum formula of dorsal scale reduction in females.</title><table-wrap id="T11" position="float" orientation="portrait"><table><tbody><tr><td rowspan="1" colspan="1">(12–13)</td><td rowspan="1" colspan="1">(84–101)</td><td rowspan="1" colspan="1">(107–121)</td></tr><tr><td rowspan="1" colspan="1">4+5</td><td rowspan="1" colspan="1">4+5, 5+6</td><td rowspan="1" colspan="1">4+5</td></tr><tr><td rowspan="1" colspan="3"><bold>(10)23 ------------------------ 21 ---------------------------------------- 19 -------------------------------- 17</bold>.</td></tr><tr><td rowspan="1" colspan="1">4+5</td><td rowspan="1" colspan="1">4+5, 5+6</td><td rowspan="1" colspan="1">4+5, 5+6</td></tr><tr><td rowspan="1" colspan="1">(11–12)</td><td rowspan="1" colspan="1">(83–100)</td><td rowspan="1" colspan="1">(107–118)</td></tr></tbody></table></table-wrap><p>Variation in dentition unknown.</p></tp:treatment-sec><tp:treatment-sec sec-type="Variation in life colouration and pattern"><title>Variation in life colouration and pattern.</title><p>Dorsal ground colour varies from Drab-Gray (Colour 256) to Medium Fawn (257) with 37–44 Ground Cinnamon (270) to Olive-Brown (278) coloured dorsolateral blotches on body and 10–12 on tail; the lighter centres of the body blotches are set off from the darker edge with fine white speckles.</p></tp:treatment-sec><tp:treatment-sec sec-type="Etymology"><title>Etymology.</title><p>The specific epithet hindukushensis is derived from the Hindu Kush mountain range, where the new species was discovered. The name is a Latinised adjective meaning "from the Hindu Kush". The term is of Persian origin, with a debated etymology that reflects the region’s role as a barrier between Central and South Asia. The Hindu Kush mountain range, spanning Afghanistan and Pakistan, forms a major biogeographic divide, separating distinct faunas on its eastern and western slopes. This pattern aligns with our findings of a distinct lineage within the <italic><tp:taxon-name><tp:taxon-name-part taxon-name-part-type="genus" reg="Gloydius">G.</tp:taxon-name-part> <tp:taxon-name-part taxon-name-part-type="species" reg="himalayanus">himalayanus</tp:taxon-name-part></tp:taxon-name></italic> complex, whose distribution is shaped by mountain ridges and river valleys. The new species is distributed across the Pakistani portion of the Hindu Kush west of the Indus River. This study represents the first application of this epithet to a reptile species and highlights the region’s ecological and evolutionary distinctiveness, which supports other range-restricted or endemic species, such as <italic><tp:taxon-name><tp:taxon-name-part taxon-name-part-type="genus" reg="Paradactylodon">Paradactylodon</tp:taxon-name-part> <tp:taxon-name-part taxon-name-part-type="species" reg="mustersi">mustersi</tp:taxon-name-part></tp:taxon-name></italic> (Smith, 1940), <italic><tp:taxon-name><tp:taxon-name-part taxon-name-part-type="genus" reg="Chrysopaa">Chrysopaa</tp:taxon-name-part> <tp:taxon-name-part taxon-name-part-type="species" reg="sternosignata">sternosignata</tp:taxon-name-part></tp:taxon-name></italic> (Murray, 1885), <italic><tp:taxon-name><tp:taxon-name-part taxon-name-part-type="genus" reg="Altiphylax">Altiphylax</tp:taxon-name-part> <tp:taxon-name-part taxon-name-part-type="species" reg="levitoni">levitoni</tp:taxon-name-part></tp:taxon-name></italic> (Golubev &amp; Szczerbak, 1979), or <italic><tp:taxon-name><tp:taxon-name-part taxon-name-part-type="genus" reg="Laudakia">Laudakia</tp:taxon-name-part> <tp:taxon-name-part taxon-name-part-type="species" reg="nuristanica">nuristanica</tp:taxon-name-part></tp:taxon-name></italic> (Anderson &amp; Leviton, 1969).</p></tp:treatment-sec><tp:treatment-sec sec-type="Distribution"><title>Distribution.</title><p><italic><tp:taxon-name><tp:taxon-name-part taxon-name-part-type="genus" reg="Gloydius">Gloydius</tp:taxon-name-part> <tp:taxon-name-part taxon-name-part-type="species" reg="hindukushensis">hindukushensis</tp:taxon-name-part></tp:taxon-name></italic> sp. nov. is only known from a few localities between the border with Afghanistan and the Indus River in the south-eastern and eastern foothills of the Hindu Kush Mountains in Pakistan (own data and <xref ref-type="bibr" rid="B117">Sclater 1891</xref>; <xref ref-type="bibr" rid="B90">McMahon 1899</xref>; <xref ref-type="bibr" rid="B147">Wall 1911</xref>; <xref ref-type="bibr" rid="B93">Minton 1966</xref>; <xref ref-type="bibr" rid="B42">Gloyd and Conant 1990</xref>; <xref ref-type="bibr" rid="B65">Jamal et al. 2018</xref>). A combination of genetic and morphological data confirms the species from several localities in the Pakistani districts of Chitral, Swat, Upper and Lower Dir in the Khyber Pakhtunkhwa Province and from the districts of Gilgit and Diamer in the Gilgit-Baltistan Province (see Fig. <xref ref-type="fig" rid="F9">9</xref>, Suppl. material <xref ref-type="supplementary-material" rid="S1">1</xref>: table SS3).</p><p>These distribution points suggest a range confined to the eastern slopes of the Hindu Kush, and while the species’ presence in eastern Afghanistan remains unconfirmed, it has been previously considered likely (<xref ref-type="bibr" rid="B42">Gloyd and Conant 1990</xref>). The estimated extent of occurrence (<abbrev xmlns:xlink="http://www.w3.org/1999/xlink" xlink:title="extent of occurrence" xlink:type="simple">EOO</abbrev>) is ca 31,000 km<sup>2</sup>, although actual occupancy is expected to be smaller due to limited known localities and the species’ apparent geographical isolation.</p></tp:treatment-sec><tp:treatment-sec sec-type="Habitat and ecology"><title>Habitat and ecology.</title><p><xref ref-type="bibr" rid="B147">Wall (1911)</xref> described the snake (classified as <italic><tp:taxon-name><tp:taxon-name-part taxon-name-part-type="genus" reg="Ancistrodon">Ancistrodon</tp:taxon-name-part> <tp:taxon-name-part taxon-name-part-type="species" reg="himalayanus">himalayanus</tp:taxon-name-part></tp:taxon-name></italic>) as common at Madak Lasht in Chitral where he found numerous specimens on the ground between rocks where they hide in beds of needles from various conifers e.g., <italic><tp:taxon-name><tp:taxon-name-part taxon-name-part-type="genus" reg="Picea">Picea</tp:taxon-name-part> <tp:taxon-name-part taxon-name-part-type="species" reg="morinda">morinda</tp:taxon-name-part></tp:taxon-name></italic>, <italic><tp:taxon-name><tp:taxon-name-part taxon-name-part-type="genus" reg="Abies">Abies</tp:taxon-name-part> <tp:taxon-name-part taxon-name-part-type="species" reg="webbiana">webbiana</tp:taxon-name-part></tp:taxon-name></italic> and <italic><tp:taxon-name><tp:taxon-name-part taxon-name-part-type="genus" reg="Cedrus">Cedrus</tp:taxon-name-part> <tp:taxon-name-part taxon-name-part-type="species" reg="deodara">deodara</tp:taxon-name-part></tp:taxon-name></italic>. <xref ref-type="bibr" rid="B93">Minton (1966)</xref> reported the Hindu Kush Pitviper (classified as <italic><tp:taxon-name><tp:taxon-name-part taxon-name-part-type="genus" reg="Agkistrodon">Agkistrodon</tp:taxon-name-part> <tp:taxon-name-part taxon-name-part-type="species" reg="himalayanus">himalayanus</tp:taxon-name-part></tp:taxon-name></italic>) as plentiful at Liakot village (Swat) where it was found on rocky lightly wooded hillsides. Recently, verified locality records place this species at elevations ranging from approximately 1660 m (Torwal, Swat District, Pakistan) to 2888 m (Dog Dara, Upper Dir District, Pakistan). Other significant localities include the type locality in the Kumrat Valley (2360 m) and areas near Lal Qilla (2446–2700 m). This elevational range situates <italic><tp:taxon-name><tp:taxon-name-part taxon-name-part-type="genus" reg="Gloydius">G.</tp:taxon-name-part> <tp:taxon-name-part taxon-name-part-type="species" reg="hindukushensis">hindukushensis</tp:taxon-name-part></tp:taxon-name></italic> sp. nov. within montane coniferous and mixed forest zones, encompassing temperate pine forests, alpine scrub, and open rocky terrain interspersed with grassy cover and scattered shrubs (Fig. <xref ref-type="fig" rid="F17">17</xref>). These habitats are characterised by cool, humid conditions, with heavy snowfall in winter and a monsoon-influenced wet season, providing a suitable microclimate and ecological niche for this high-altitude viper.</p></tp:treatment-sec><tp:treatment-sec sec-type="Conservation"><title>Conservation.</title><p>An early account by <xref ref-type="bibr" rid="B90">McMahon (1899)</xref>, referring to the species under the name <italic>Halys himlayanus</italic>, noted its abundance in the wooded tracts of the Gilgit District. However, its restricted geographic distribution in the Pakistani part of the Hindu Kush, high-altitude ecological specialisation, and apparent habitat specificity suggest that the species may be particularly susceptible to the impacts of climate change, anthropogenic habitat alteration, and possible range contraction. In Pakistan, populations historically attributed to <italic><tp:taxon-name><tp:taxon-name-part taxon-name-part-type="genus" reg="Gloydius">G.</tp:taxon-name-part> <tp:taxon-name-part taxon-name-part-type="species" reg="himalayanus">himalayanus</tp:taxon-name-part></tp:taxon-name></italic> are frequently persecuted and killed by local communities due to fear or a lack of basic knowledge of snake behaviour, a threat that also led to the death of the holotype specimen described in this study. These combined pressures underscore the need for targeted conservation measures and systematic field surveys to evaluate population status, distribution boundaries, and prevailing threats.</p></tp:treatment-sec><tp:treatment-sec><!--Section generated to contain objects referenced in tp:taxon-treatment.--><fig id="F9" position="float" orientation="portrait"><object-id xmlns:xlink="http://www.w3.org/1999/xlink" content-type="doi" xlink:type="simple">10.3897/zookeys.1280.182768.figure9</object-id><object-id xmlns:xlink="http://www.w3.org/1999/xlink" content-type="arpha" xlink:type="simple">83302CE7-79B9-5164-A2D9-3F2B54767CD6</object-id><label>Figure 9.</label><caption><p><bold>A</bold>. Geographic localities of species within the <italic><tp:taxon-name><tp:taxon-name-part taxon-name-part-type="genus" reg="Gloydius">Gloydius</tp:taxon-name-part> <tp:taxon-name-part taxon-name-part-type="species" reg="himalayanus">himalayanus</tp:taxon-name-part></tp:taxon-name></italic> complex, compiled from literature sources, museum records, citizen science platforms (iNaturalist 2025), and data obtained in this study (see Gazetteer Suppl. material <xref ref-type="supplementary-material" rid="S1">1</xref>: table SS3 for details). Grey circles indicate ambiguous records or populations of uncertain taxonomic status, where evidence was insufficient for reliable identification ("transition zone"). Dashed lines delineate hypothesised biogeographic boundaries between major lineages, i.e., the Upper Indus Valley, Kashmir Valley, Ravi River Valley, and Karnali River Valley, landscape features likely acting as geographic barriers influencing species distribution; <bold>B</bold>. Inset map of the Kashmir region (Western Himalaya) showing the distributions and contact zones of the taxa defined here, highlighting a key area for future research. Question marks highlight regions that remain poorly explored or unsampled. The map was generated using QGIS 3.28 (<ext-link xmlns:xlink="http://www.w3.org/1999/xlink" xlink:href="https://qgis.org/" ext-link-type="uri" xlink:type="simple">https://qgis.org/</ext-link>) with the WGS 84 coordinate reference system.</p></caption><graphic xmlns:xlink="http://www.w3.org/1999/xlink" xlink:href="zookeys-1280-083_article-182768__-g009.jpg" id="oo_1652560.jpg" position="float" orientation="portrait" xlink:type="simple"><uri content-type="original_file" xlink:type="simple">https://binary.pensoft.net/fig/1652560</uri></graphic></fig><supplementary-material xmlns:xlink="http://www.w3.org/1999/xlink" id="S1" position="float" orientation="portrait" xlink:type="simple"><object-id content-type="doi" xlink:type="simple">10.3897/zookeys.1280.182768.suppl1</object-id><object-id content-type="arpha" xlink:type="simple">9111EF55-34CF-5985-A172-CCD22A9ED80B</object-id><label>Supplementary material 1</label><caption><p>Additional information</p></caption><statement content-type="dataType"><label>Data type</label><p>pdf</p></statement><media xlink:href="zookeys-1280-083_article-182768__-s001.pdf" mimetype="application" mime-subtype="pdf" position="float" orientation="portrait" id="oo_1652575.pdf" xlink:type="simple"><uri content-type="original_file" xlink:type="simple">https://binary.pensoft.net/file/1652575</uri></media><permissions><license xlink:type="simple"><license-p>This dataset is made available under the Open Database License (<ext-link ext-link-type="uri" xlink:href="http://opendatacommons.org/licenses/odbl/1.0/" xlink:type="simple">http://opendatacommons.org/licenses/odbl/1.0/</ext-link>). The Open Database License (ODbL) is a license agreement intended to allow users to freely share, modify, and use this Dataset while maintaining this same freedom for others, provided that the original source and author(s) are credited.</license-p></license></permissions><attrib specific-use="authors"> Daniel Jablonski, Frank Tillack, Kristin Mahlow-Tillack, Alice Petzold, Madita Wilzo, Abhijit Das, Muhammad Idrees, Chitra B. Baniya, Rafaqat Masroor, Sylvia Hofmann</attrib></supplementary-material></tp:treatment-sec><ref-list><ref id="B117"><mixed-citation xmlns:xlink="http://www.w3.org/1999/xlink" xlink:type="simple">Sclater W (1891) List of Snakes in the Indian Museum. Baptist Mission Press, Calcutta, x, 79 pp. <ext-link xlink:href="10.5962/bhl.title.8746" ext-link-type="doi" xlink:type="simple">https://doi.org/10.5962/bhl.title.8746</ext-link></mixed-citation></ref><ref id="B90"><mixed-citation xmlns:xlink="http://www.w3.org/1999/xlink" xlink:type="simple">McMahon AH (1899) Notes on the fauna of the Gilgit district. Journal of the Asiatic Society of Bengal 68: 105–109.</mixed-citation></ref><ref id="B147"><mixed-citation xmlns:xlink="http://www.w3.org/1999/xlink" xlink:type="simple">Wall F (1911) Reptiles collected in Chitral. Journal of the Bombay Natural History Society 21(1): 132–145.</mixed-citation></ref><ref id="B93"><mixed-citation xmlns:xlink="http://www.w3.org/1999/xlink" xlink:type="simple">Minton SA [jr] (1966) A contribution to the herpetology of West Pakistan. Bulletin of the American Museum of Natural History 134: 27–184. [pl. 9–36]</mixed-citation></ref><ref id="B42"><mixed-citation xmlns:xlink="http://www.w3.org/1999/xlink" xlink:type="simple">Gloyd HK, Conant R (1990) Snakes of the <italic><tp:taxon-name><tp:taxon-name-part taxon-name-part-type="genus">Agkistrodon</tp:taxon-name-part></tp:taxon-name></italic> complex - a monographic review. Society for the Study of Amphibians and Reptiles, Contributions to Herpetology no. 6, Oxford, Ohio, 614 pp. <ext-link xlink:href="10.5962/bhl.title.5906" ext-link-type="doi" xlink:type="simple">https://doi.org/10.5962/bhl.title.5906</ext-link></mixed-citation></ref><ref id="B65"><mixed-citation xmlns:xlink="http://www.w3.org/1999/xlink" xlink:type="simple">Jamal Q, Idrees M, Ullah S, Adnan M, Zaidi F, Zaman Q, Rasheed SB (2018) Diversity and altitudinal distribution of squamata in two distinct ecological zones of Dir, a Himalayan sub-zone of northern Pakistan. Pakistan Journal of Zoology 50: 1835–1839. <ext-link xlink:href="10.17582/journal.pjz/2018.50.5.1835.1839" ext-link-type="doi" xlink:type="simple">https://doi.org/10.17582/journal.pjz/2018.50.5.1835.1839</ext-link></mixed-citation></ref></ref-list></tp:taxon-treatment>
