# Supplementary material for: Integrative taxonomy reveals previously undescribed diversity within the Gloydius himalayanus complex (Squamata, Viperidae, Crotalinae) from the Himalaya and Hindu Kush
Source: Zookeys. 2026 May 21;1280:83–153. doi: 10.3897/zookeys.1280.182768 (PMC13220052; doi:10.3897/zookeys.1280.182768)
Supplement: XML Treatment for Gloydius hazarensis [file zookeys.1280.182768-treatment4.xml]

<!DOCTYPE tp:taxon-treatment
  PUBLIC "-//TaxonX//DTD Taxonomic Treatment Publishing DTD v0 20100105//EN" "tax-treatment-NSO.dtd">
<tp:taxon-treatment xmlns:tp="http://www.plazi.org/taxpub"><tp:treatment-meta><kwd-group><label>Taxon classification</label><kwd>
                <named-content content-type="kingdom">
                  <named-content content-type="taxon-name">
                    <named-content content-type="kingdom">Animalia</named-content>
                  </named-content>
                </named-content>
              </kwd><kwd>
                <named-content content-type="order">Squamata</named-content>
              </kwd><kwd>
                <named-content content-type="family">Viperidae</named-content>
              </kwd></kwd-group><mixed-citation publication-type="journal"><person-group><name><surname>Jablonski</surname><given-names>Daniel</given-names></name><name><surname>Tillack</surname><given-names>Frank</given-names></name><name><surname>Mahlow-Tillack</surname><given-names>Kristin</given-names></name><name><surname>Petzold</surname><given-names>Alice</given-names></name><name><surname>Wilzo</surname><given-names>Madita</given-names></name><name><surname>Das</surname><given-names>Abhijit</given-names></name><name><surname>Idrees</surname><given-names>Muhammad</given-names></name><name><surname>Baniya</surname><given-names>Chitra B.</given-names></name><name><surname>Masroor</surname><given-names>Rafaqat</given-names></name><name><surname>Hofmann</surname><given-names>Sylvia</given-names></name></person-group><article-title>Integrative taxonomy reveals previously undescribed diversity within the <italic><tp:taxon-name><tp:taxon-name-part taxon-name-part-type="genus" reg="Gloydius">Gloydius</tp:taxon-name-part> <tp:taxon-name-part taxon-name-part-type="species" reg="himalayanus">himalayanus</tp:taxon-name-part></tp:taxon-name></italic> complex (<tp:taxon-name><tp:taxon-name-part taxon-name-part-type="order" reg="Squamata">Squamata</tp:taxon-name-part></tp:taxon-name>, <tp:taxon-name><tp:taxon-name-part taxon-name-part-type="family" reg="Viperidae">Viperidae</tp:taxon-name-part></tp:taxon-name>, <tp:taxon-name><tp:taxon-name-part taxon-name-part-type="subfamily" reg="Crotalinae">Crotalinae</tp:taxon-name-part></tp:taxon-name>) from the Himalaya and Hindu Kush</article-title><source>Zookeys</source><day>21</day><month>05</month><year>2026</year><volume>1280</volume><fpage>83</fpage><lpage>153</lpage><pub-id pub-id-type="doi">10.3897/zookeys.1280.182768</pub-id></mixed-citation></tp:treatment-meta><tp:nomenclature><tp:taxon-name><object-id xmlns:xlink="http://www.w3.org/1999/xlink" content-type="arpha" xlink:type="simple">B6B9CCFF-7603-5A5D-80AD-6567D371F49E</object-id>
                    		<tp:taxon-name-part taxon-name-part-type="genus" reg="Gloydius">Gloydius</tp:taxon-name-part> <tp:taxon-name-part taxon-name-part-type="species" reg="hazarensis">hazarensis</tp:taxon-name-part>
                    	
                    		<object-id xmlns:xlink="http://www.w3.org/1999/xlink" content-type="zoobank" xlink:type="simple">https://zoobank.org/07A9C4B5-6D4A-4D89-AE12-3298D4D0CFDA</object-id>
                    	</tp:taxon-name><tp:taxon-status xmlns:xlink="http://www.w3.org/1999/xlink" xlink:type="simple">sp. nov.</tp:taxon-status></tp:nomenclature><tp:treatment-sec sec-type="Proposed common names"><title>Proposed common names.</title><p>Hazara Pitviper (English), हज़ारा पिट वाइपर (Hazārā Piṭ Vāipar; Hindi) and ہزارہ گڑھے والا سانپ (Hazara gaday wali afee; Urdu).</p></tp:treatment-sec><tp:treatment-sec sec-type="Type material"><title>Type material.</title><p><bold><italic>Holotype</italic></bold>. • <named-content xmlns:xlink="http://www.w3.org/1999/xlink" content-type="dwc:institutional_code" xlink:title="Florida Museum of Natural History- Zoology, Paleontology &amp; Paleobotany" xlink:href="https://scientific-collections.gbif.org/institution/ab8b25c4-f95e-437b-82df-5aed3c9031ec" xlink:type="simple">UF</named-content> 70652 (field no. SRT 4283), an adult female from Naran town, Mansehra District, Khyber Pakhtunkhwa, Pakistan, <named-content xmlns:xlink="http://www.w3.org/1999/xlink" content-type="dwc:verbatimCoordinates" xlink:type="simple">34.9061°N, 73.6494°E</named-content>, 2375 m altitude, collected on 11 July 1975 by Sam Rountree Telford Jr. (Fig. <xref ref-type="fig" rid="F18">18</xref>). <bold><italic>Paratypes</italic></bold>. • <named-content xmlns:xlink="http://www.w3.org/1999/xlink" content-type="dwc:institutional_code" xlink:title="Naturhistorisches Museum Wien" xlink:href="https://scientific-collections.gbif.org/institution/37a95137-fb12-4e75-b35c-ffc6e5af94f9" xlink:type="simple">NHMW</named-content> 17078:1, adult male from Murree, Murree District, Punjab Province, collected in 1878 by the Moravian-Austrian zoologist Ferdinand Stoliczka; <named-content xmlns:xlink="http://www.w3.org/1999/xlink" content-type="dwc:institutional_code" xlink:title="Florida Museum of Natural History- Zoology, Paleontology &amp; Paleobotany" xlink:href="https://scientific-collections.gbif.org/institution/ab8b25c4-f95e-437b-82df-5aed3c9031ec" xlink:type="simple">UF</named-content> 70656–70657 (field nos. SRT 5162–5163), adult females, other data as for the holotype; <named-content xmlns:xlink="http://www.w3.org/1999/xlink" content-type="dwc:institutional_code" xlink:title="Florida Museum of Natural History- Zoology, Paleontology &amp; Paleobotany" xlink:href="https://scientific-collections.gbif.org/institution/ab8b25c4-f95e-437b-82df-5aed3c9031ec" xlink:type="simple">UF</named-content> 82634, adult female from Nathia Gali, Abbottabad District, Khyber Pakhtunkhwa, Pakistan, <named-content xmlns:xlink="http://www.w3.org/1999/xlink" content-type="dwc:verbatimCoordinates" xlink:type="simple">34°04'N, 73°23'E</named-content>, ~2400 m altitude, collected on 14 July 1986 by Walter Auffenberg.</p><fig id="F18" position="float" orientation="portrait"><object-id xmlns:xlink="http://www.w3.org/1999/xlink" content-type="doi" xlink:type="simple">10.3897/zookeys.1280.182768.figure18</object-id><object-id xmlns:xlink="http://www.w3.org/1999/xlink" content-type="arpha" xlink:type="simple">6437A41F-9DC9-5080-990B-CD10A28CA15B</object-id><label>Figure 18.</label><caption><p>The adult female holotype of <italic><tp:taxon-name><tp:taxon-name-part taxon-name-part-type="genus" reg="Gloydius">Gloydius</tp:taxon-name-part> <tp:taxon-name-part taxon-name-part-type="species" reg="hazarensis">hazarensis</tp:taxon-name-part></tp:taxon-name></italic> sp. nov. (<named-content xmlns:xlink="http://www.w3.org/1999/xlink" content-type="dwc:institutional_code" xlink:title="Florida Museum of Natural History- Zoology, Paleontology &amp; Paleobotany" xlink:href="https://scientific-collections.gbif.org/institution/ab8b25c4-f95e-437b-82df-5aed3c9031ec" xlink:type="simple">UF</named-content> 70652). <bold>A–D</bold>. Lateral, dorsal and ventral views of the head; (<bold>E, F</bold>) dorsal and ventral views of the body.</p></caption><graphic xmlns:xlink="http://www.w3.org/1999/xlink" xlink:href="zookeys-1280-083_article-182768__-g018.jpg" id="oo_1652569.jpg" position="float" orientation="portrait" xlink:type="simple"><uri content-type="original_file" xlink:type="simple">https://binary.pensoft.net/fig/1652569</uri></graphic></fig></tp:treatment-sec><tp:treatment-sec sec-type="Description of the holotype"><title>Description of the holotype.</title><p>Adult female, indicated by the absence of hemipenes; 1/1 loreal, as high as wide; nasal partially divided below naris; 3/3 elongated preoculars, the lowest is the narrowest; 1/1 supraocular; 2/2 postoculars, upper reaching onto top of head and touching the parietal, the lower can be described as postsubocular, because it extends under the eye, up to the level of the posterior border of the third supralabial; rostral scale wider than high; two internasals wider than long; two prefrontals, wider than long; a small oval scale between posterior end of prefrontal suture and frontal; frontal trapezoidal, as long as wide, anterior edge wider than posterior; 2/3 anterior temporals, upper significantly smaller than the lower one, and 3/2 posterior temporals, the lower one slightly larger than upper and in contact with the second last supralabial; supralabials 7/7, second last two and a half times higher than the previous one, in contact with lower posterior temporal, 3<sup>rd</sup>/3<sup>rd</sup> in contact with the eye; pit opening shorter than horizontal diameter of eye and encircled by 3/3 scales; 15 circum-pileus scales; 10/10 sublabials, first four in contact with anterior submaxillars; two pairs of submaxillars, anterior nearly twice as wide and 50% longer than posterior; followed by four rows of paired gular scales, increasing in size posteriorly; dorsal scales in 21-20-17 rows, strongly keeled, except the outer row, which is only very slightly keeled, paired apical pits on some dorsals, very weakly developed; three preventrals; 163 ventrals; cloacal plate entire; 40/41 paired subcaudal scales. Body compact, subcylindrical; tail short (<abbrev xmlns:xlink="http://www.w3.org/1999/xlink" xlink:title="tail length" xlink:type="simple">TaL</abbrev>/<abbrev xmlns:xlink="http://www.w3.org/1999/xlink" xlink:title="total length" xlink:type="simple">TL</abbrev> 0.123); <abbrev xmlns:xlink="http://www.w3.org/1999/xlink" xlink:title="snout-vent length" xlink:type="simple">SVL</abbrev> 400 mm; <abbrev xmlns:xlink="http://www.w3.org/1999/xlink" xlink:title="tail length" xlink:type="simple">TaL</abbrev> 56 mm, head length measured from tip of snout to posterior border of parietals 13.7 mm, head length measured from tip of snout to posterior edge of mandible 20.3 mm, head width 11.3 mm.</p></tp:treatment-sec><tp:treatment-sec sec-type="Dorsal scale reduction formula"><title>Dorsal scale reduction formula.</title><table-wrap id="T13" position="float" orientation="portrait"><table><tbody><tr><td rowspan="1" colspan="1">5+6(9)</td><td rowspan="1" colspan="1">4+5(80)</td><td rowspan="1" colspan="1">+5(86)</td><td rowspan="1" colspan="1">-5(89)</td><td rowspan="1" colspan="1">3+4(105)</td></tr><tr><td rowspan="1" colspan="5">(5)<bold>23</bold> ------------------ <bold>21</bold> ------------------------------- <bold>20</bold> ----------------------- 2<bold>1</bold> --------------------------- <bold>19</bold> ----------------------------- <bold>17</bold>(163).</td></tr><tr><td rowspan="1" colspan="1">3+4(8)</td><td rowspan="1" colspan="1">–</td><td rowspan="1" colspan="1">–</td><td rowspan="1" colspan="1">5+6(96)</td><td rowspan="1" colspan="1">3+4(106)</td></tr></tbody></table></table-wrap></tp:treatment-sec><tp:treatment-sec sec-type="Dentition"><title>Dentition.</title><p>Maxillary bone with two posteriorly curved fangs on each side. On both sides the medial fang is not connected to the maxilla. Behind the main fangs are 5/6 replacement fangs at different growth stages. Main fang 3.98 mm in length, i.e., 24.1% of skull length. Discharge orifice 0.76 mm in length, i.e., 19.1% of fang length. Palatine bone with 4/3 posteriorly curved teeth slightly decreasing in size posteriorly. Teeth one and three loose on left, all teeth loose on right side. Lateral to each palatine tooth is a single replacement tooth at different growth stages. Pterygoid bone with 9/9 posteriorly curved teeth, shorter than the palatine tooth, all nearly the same size. Teeth II, V, VII and IX loose on left side. Teeth I, II, IV, VI and VIII loose on right side. The posterior 60.8% of the pterygoid bone is without teeth. Mandibular bone with 12/12 posteriorly curved teeth gradually decreasing in size posteriorly. The first two teeth closer together than the rest. Medial to each mandibular tooth are up to two replacement teeth in different growth stages. Teeth I, III, V, VII, IX, XI and XII loose on left side. Teeth I, III, V, VII, IX and XI loose on right side. Splenial and angular bones are fused. The total length of splenial-angular complex spans 27.0% of the mandibular bone. The dental is 36.4% as long as the mandibular bone. The complete skull of the holotype <named-content xmlns:xlink="http://www.w3.org/1999/xlink" content-type="dwc:institutional_code" xlink:title="Florida Museum of Natural History- Zoology, Paleontology &amp; Paleobotany" xlink:href="https://scientific-collections.gbif.org/institution/ab8b25c4-f95e-437b-82df-5aed3c9031ec" xlink:type="simple">UF</named-content> 70652 is presented in Fig. <xref ref-type="fig" rid="F19">19</xref>.</p><fig id="F19" position="float" orientation="portrait"><object-id xmlns:xlink="http://www.w3.org/1999/xlink" content-type="doi" xlink:type="simple">10.3897/zookeys.1280.182768.figure19</object-id><object-id xmlns:xlink="http://www.w3.org/1999/xlink" content-type="arpha" xlink:type="simple">105BB0CE-AC43-57FF-B0EE-C53953B88245</object-id><label>Figure 19.</label><caption><p>Skull of the adult female holotype of <italic><tp:taxon-name><tp:taxon-name-part taxon-name-part-type="genus" reg="Gloydius">Gloydius</tp:taxon-name-part> <tp:taxon-name-part taxon-name-part-type="species" reg="hazarensis">hazarensis</tp:taxon-name-part></tp:taxon-name></italic> sp. nov., <named-content xmlns:xlink="http://www.w3.org/1999/xlink" content-type="dwc:institutional_code" xlink:title="Florida Museum of Natural History- Zoology, Paleontology &amp; Paleobotany" xlink:href="https://scientific-collections.gbif.org/institution/ab8b25c4-f95e-437b-82df-5aed3c9031ec" xlink:type="simple">UF</named-content> 70652: <bold>A</bold>. Dorsal, <bold>B</bold>. Ventral (lower jaws virtually extracted) and <bold>C</bold>. Lateral view; <bold>D</bold>. Pterygoid virtually isolated, ventral view; <bold>E</bold>. Lower jaw virtually isolated, medial view. Scale bar: 2.0 mm.</p></caption><graphic xmlns:xlink="http://www.w3.org/1999/xlink" xlink:href="zookeys-1280-083_article-182768__-g019.jpg" id="oo_1652570.jpg" position="float" orientation="portrait" xlink:type="simple"><uri content-type="original_file" xlink:type="simple">https://binary.pensoft.net/fig/1652570</uri></graphic></fig></tp:treatment-sec><tp:treatment-sec sec-type="Colouration and pattern"><title>Colouration and pattern.</title><p>Colouration after ~50 years preservation in ~70% ethanol was recorded as follows: dorsal ground colour Pale Neutral Gray (Colour 296), with 34 Olive-Brown (278) coloured dorsolateral roundish blotches that are 4–6 dorsal scales wide and show a light Pale Neutral Gray (296) centre; most blotches open vertebrally and ventrolaterally or the lower outer edges disintegrate and form a ventrolateral row of small spots; below that a row of small, irregular Olive-Brown (278) coloured spots runs along the outer edge of the ventrals; dorsal tail with five irregular blotches in the same colouration as on the body; dorsal head Pale Neutral Gray (296) coloured and densely Olive-Brown (278) mottled; loreal and upper temporal region of head Pale Neutral Gray (296) with dense Olive-Brown (278) mottling; a wide Light Neutral Gray (297) postocular stripe from the posterior border of the eye to the posterior edge of the mandible, whose lower edge is bordered by a Dark Grayish Brown (284), wavy narrow line; lower parts of posterior supralabials Cream White (52) with Sepia (279) speckles; lower labials with Sepia (279) coloured markings on their sutures; venter with a colour gradient that becomes darker towards the tail; throat Pale Neutral Gray (296) coloured with dense Sepia (279) mottling; in the further course, venter ground colour changes gradually to Medium Neutral Gray (298) and shows a very dense Sepia (279) mottling; tail tip Drab-Gray (256) coloured. Examples of variation in the colouration and pattern of live individuals; see Fig. <xref ref-type="fig" rid="F20">20</xref>.</p><fig id="F20" position="float" orientation="portrait"><object-id xmlns:xlink="http://www.w3.org/1999/xlink" content-type="doi" xlink:type="simple">10.3897/zookeys.1280.182768.figure20</object-id><object-id xmlns:xlink="http://www.w3.org/1999/xlink" content-type="arpha" xlink:type="simple">33FC0C86-FA7B-5C0B-8C20-D94A88A0BA5B</object-id><label>Figure 20.</label><caption><p>The colour and pattern in <italic><tp:taxon-name><tp:taxon-name-part taxon-name-part-type="genus" reg="Gloydius">Gloydius</tp:taxon-name-part> <tp:taxon-name-part taxon-name-part-type="species" reg="hazarensis">hazarensis</tp:taxon-name-part></tp:taxon-name></italic> sp. nov. and its typical habitat. <bold>A–E</bold>. Adult specimens from Naran Valley, Khyber Pakhtunkhwa, Pakistan (photos by Rafaqat Masroor) and the habitat of the type locality of the species near Naran town (F; photo by Daniel Jablonski).</p></caption><graphic xmlns:xlink="http://www.w3.org/1999/xlink" xlink:href="zookeys-1280-083_article-182768__-g020.jpg" id="oo_1652571.jpg" position="float" orientation="portrait" xlink:type="simple"><uri content-type="original_file" xlink:type="simple">https://binary.pensoft.net/fig/1652571</uri></graphic></fig></tp:treatment-sec><tp:treatment-sec sec-type="Variation"><title>Variation.</title><p>The paratypes and other examined material agree well with the holotype in general appearance. For differences based on sexual dimorphism, morphometrics and scalation we refer to Tables 3, 4, 7.</p></tp:treatment-sec><tp:treatment-sec sec-type="Sum formula of dorsal scale reduction in males"><title>Sum formula of dorsal scale reduction in males.</title><table-wrap id="T14" position="float" orientation="portrait"><table><tbody><tr><td rowspan="1" colspan="1">(12–14)</td><td rowspan="1" colspan="1">(60–69)</td><td rowspan="1" colspan="1">(111–113)</td></tr><tr><td rowspan="1" colspan="1">4+5, 5+6</td><td rowspan="1" colspan="1">4+5, 6+7</td><td rowspan="1" colspan="1">3+4, 6+7</td></tr><tr><td rowspan="1" colspan="3"><bold>(10) 23 --------------------------- 21 --------------------------------- 19 --------------------------------------- 17</bold>.</td></tr><tr><td rowspan="1" colspan="1">3+4, 5+6</td><td rowspan="1" colspan="1">4+5, 5+6</td><td rowspan="1" colspan="1">3+4, 5+6</td></tr><tr><td rowspan="1" colspan="1">(11–13)</td><td rowspan="1" colspan="1">(51–69)</td><td rowspan="1" colspan="1">(112–115)</td></tr></tbody></table></table-wrap></tp:treatment-sec><tp:treatment-sec sec-type="Sum formula of dorsal scale reduction in females"><title>Sum formula of dorsal scale reduction in females.</title><table-wrap id="T15" position="float" orientation="portrait"><table><tbody><tr><td rowspan="1" colspan="1">(6–16)</td><td rowspan="1" colspan="1">(79–111)</td><td rowspan="1" colspan="1">(105–127)</td></tr><tr><td rowspan="1" colspan="1">-5, 5+6</td><td rowspan="1" colspan="1">-4, 4+5,-5</td><td rowspan="1" colspan="1">3+4, 3+5</td></tr><tr><td rowspan="1" colspan="3"><bold>(10) 23 ------------------------------ 21 ------------------------------------- 19 -------------------------------- 17</bold>.</td></tr><tr><td rowspan="1" colspan="1">3+4, -5, 5+6</td><td rowspan="1" colspan="1">-5, 5+6</td><td rowspan="1" colspan="1">3+4, 4+5</td></tr><tr><td rowspan="1" colspan="1">(6–16)</td><td rowspan="1" colspan="1">(86–109)</td><td rowspan="1" colspan="1">(106–127)</td></tr></tbody></table></table-wrap></tp:treatment-sec><tp:treatment-sec sec-type="Variation in dentition"><title>Variation in dentition.</title><p>Maxillary bone with two posteriorly curved fangs on each side. Main fang 3.98–5.99 mm in length, i.e., 24.1–29.2% of skull length. Discharge orifice 0.76–1.17 mm in length, i.e., 14.7–22.3% of fang length. Palatine bone with 3–5 posteriorly curved teeth slightly decreasing in size posteriorly. Pterygoid bone with 8–11 posteriorly curved teeth, shorter than the palatine tooth, all nearly the same size. The posterior 56.3–61.6% of the pterygoid bone is without teeth. Mandibular bone with 11 or 12 posteriorly curved teeth gradually decreasing in size posteriorly. The first two teeth closer together than the rest. Splenial either 94.3% of length of angular or fused. The total length of splenial-angular complex spans 24.2–27.2% of the mandibular bone. The dental is 34.6–37.3% as long as the mandibular bone.</p></tp:treatment-sec><tp:treatment-sec sec-type="Variation in colouration and pattern"><title>Variation in colouration and pattern.</title><p>Dorsal ground colour can darken considerably into Sepia (279) during preservation, so that the dorsal pattern elements of the head and body are no longer recognisable; number of dorsolateral blotches can vary from 29–34 on body and from 5–7 on tail.</p></tp:treatment-sec><tp:treatment-sec sec-type="Etymology"><title>Etymology.</title><p>The specific epithet <italic>hazarensis</italic> is a latinised adjective referring to the Hazara region of northeastern Pakistan, where the new species was discovered, where its type locality lies, and where it is currently known to occur. This region lies between the Indus River to the west, the foothills of the western Himalaya to the east, and the Karakoram to the north, which together create natural barriers. It includes the Pakistani districts of Abbottabad, Mansehra, Haripur, Battagram, Torghar, Kohistan (east of the Indus River) in Khyber Pakhtunkhwa Province, and is characterised by rugged montane landscapes, river valleys, and rich temperate forests. The name highlights the geographic origin of the species and reflects the ecological distinctiveness of this transitional zone between the Indo-Gangetic Plains and the western Himalayan biodiversity corridor (<xref ref-type="bibr" rid="B68">Khan 2006</xref>). The term should not be confused with the ethnically defined "Hazara" region of central Afghanistan (Hindu Kush), as the two are geographically and culturally distinct. The name was previously used for example for the endemic frog of the region, <tp:taxon-name><tp:taxon-name-part taxon-name-part-type="genus" reg="Rana">Rana</tp:taxon-name-part> (<tp:taxon-name-part taxon-name-part-type="subgenus" reg="Paa">Paa</tp:taxon-name-part>) <tp:taxon-name-part taxon-name-part-type="species" reg="hazarensis">hazarensis</tp:taxon-name-part></tp:taxon-name> Dubois &amp; Khan, 1979 (today <italic><tp:taxon-name><tp:taxon-name-part taxon-name-part-type="genus" reg="Nanorana">Nanorana</tp:taxon-name-part> <tp:taxon-name-part taxon-name-part-type="species" reg="hazarensis">hazarensis</tp:taxon-name-part></tp:taxon-name></italic>) or for an invalid subspecies of the Black-spined toad, <italic><tp:taxon-name><tp:taxon-name-part taxon-name-part-type="genus" reg="Bufo">Bufo</tp:taxon-name-part> <tp:taxon-name-part taxon-name-part-type="species" reg="melanostictus">melanostictus</tp:taxon-name-part> <tp:taxon-name-part taxon-name-part-type="subspecies" reg="hazarensis">hazarensis</tp:taxon-name-part></tp:taxon-name></italic> Khan, 2001, today in the synonymy of <italic><tp:taxon-name><tp:taxon-name-part taxon-name-part-type="genus" reg="Duttaphrynus">Duttaphrynus</tp:taxon-name-part> <tp:taxon-name-part taxon-name-part-type="species" reg="melanostictus">melanostictus</tp:taxon-name-part></tp:taxon-name></italic> (Schneider, 1799).</p></tp:treatment-sec><tp:treatment-sec sec-type="Distribution"><title>Distribution.</title><p>According to the data presented here, the western range limit of the species is likely defined by the Upper Indus Valley, which separates the Hindu Kush from the western Himalaya (Fig. <xref ref-type="fig" rid="F9">9</xref>). The northern boundary is probably formed by the Karakoram Range, while the southern limit appears to be the Indus Plains, south of Murree in Punjab Province, Pakistan. The eastern distribution remains unclear. <italic><tp:taxon-name><tp:taxon-name-part taxon-name-part-type="genus" reg="Gloydius">Gloydius</tp:taxon-name-part> <tp:taxon-name-part taxon-name-part-type="species" reg="hazarensis">hazarensis</tp:taxon-name-part></tp:taxon-name></italic> sp. nov. is so far only reported from northern Pakistan. Records are known from the districts of Kolai Palas, Mansehra, and Abbottabad in the Khyber Pakhtunkhwa Province, from the districts of Murree and Rawalpindi in the Punjab Province and from the districts of Neelam, Poonch and Bagh of the Azad Jammu and Kashmir, Pakistan-administered region (own data and <xref ref-type="bibr" rid="B13">Blanford 1878</xref>; Unwin in <xref ref-type="bibr" rid="B79">Lawrence 1895</xref>; <xref ref-type="bibr" rid="B39">Fenton 1910</xref>; <xref ref-type="bibr" rid="B139">Telford 1980</xref>; <xref ref-type="bibr" rid="B69">Khan and Tasnim 1986</xref>; <xref ref-type="bibr" rid="B42">Gloyd and Conant 1990</xref>; <xref ref-type="bibr" rid="B127">Showler 1998</xref>; <xref ref-type="bibr" rid="B89">Masroor 2017</xref>; <xref ref-type="bibr" rid="B118">Shabir 2022</xref>; <xref ref-type="bibr" rid="B51">Hadi and Junaid 2024</xref>; see also Fig. <xref ref-type="fig" rid="F9">9</xref> and Suppl. material <xref ref-type="supplementary-material" rid="S1">1</xref>: table SS3). The species is likely present around the Kashmir Valley; however, more extensive sampling and DNA barcoding are required to delineate the range limits between <italic><tp:taxon-name><tp:taxon-name-part taxon-name-part-type="genus" reg="Gloydius">G.</tp:taxon-name-part> <tp:taxon-name-part taxon-name-part-type="species" reg="hazarensis">hazarensis</tp:taxon-name-part></tp:taxon-name></italic> sp. nov. and <italic><tp:taxon-name><tp:taxon-name-part taxon-name-part-type="genus" reg="Gloydius">G.</tp:taxon-name-part> <tp:taxon-name-part taxon-name-part-type="species" reg="chambensis">chambensis</tp:taxon-name-part></tp:taxon-name></italic> in the area. We estimate the total range of the species to be ca 27,500 km<sup>2</sup>.</p></tp:treatment-sec><tp:treatment-sec sec-type="Habitat and ecology"><title>Habitat and ecology.</title><p>Little is known about the habitat and ecology of the species, as it was previously classified under <italic><tp:taxon-name><tp:taxon-name-part taxon-name-part-type="genus" reg="Gloydius">G.</tp:taxon-name-part> <tp:taxon-name-part taxon-name-part-type="species" reg="himalayanus">himalayanus</tp:taxon-name-part></tp:taxon-name></italic> (see <xref ref-type="bibr" rid="B69">Khan and Tasnim 1986</xref>; <xref ref-type="bibr" rid="B68">Khan 2006</xref>; <xref ref-type="bibr" rid="B88">Masroor 2012</xref>). Based on verified locality data, the species occurs at elevations ranging from approximately 1630 m to 2900 m. This elevational range places <italic><tp:taxon-name><tp:taxon-name-part taxon-name-part-type="genus" reg="Gloydius">G.</tp:taxon-name-part> <tp:taxon-name-part taxon-name-part-type="species" reg="hazarensis">hazarensis</tp:taxon-name-part></tp:taxon-name></italic> sp. nov. within montane to subalpine ecological zones, where climatic conditions are generally cool to cold, with seasonal snowfall and a pronounced monsoon period (see Fig. <xref ref-type="fig" rid="F20">20</xref>). For example, in Murree hills and surrounding Himalayan foothill regions of Punjab, Pakistan it can be found in moderate to steep slopes, rocky terrain, and a mosaic of forest patches interspersed with grassy clearings and human-altered landscapes in the subtropical pine forest, found between 1000–2000 m. Such habitat is characterised by <italic><tp:taxon-name><tp:taxon-name-part taxon-name-part-type="genus" reg="Pinus">Pinus</tp:taxon-name-part> <tp:taxon-name-part taxon-name-part-type="species" reg="roxburghii">roxburghii</tp:taxon-name-part></tp:taxon-name></italic>, which forms the dominant canopy, with an understory comprising <italic><tp:taxon-name><tp:taxon-name-part taxon-name-part-type="genus" reg="Dodonaea">Dodonaea</tp:taxon-name-part> <tp:taxon-name-part taxon-name-part-type="species" reg="viscosa">viscosa</tp:taxon-name-part></tp:taxon-name></italic>, <italic><tp:taxon-name><tp:taxon-name-part taxon-name-part-type="genus" reg="Carissa">Carissa</tp:taxon-name-part> <tp:taxon-name-part taxon-name-part-type="species" reg="opaca">opaca</tp:taxon-name-part></tp:taxon-name></italic>, and various grasses, e.g., <italic><tp:taxon-name><tp:taxon-name-part taxon-name-part-type="genus" reg="Cymbopogon">Cymbopogon</tp:taxon-name-part> <tp:taxon-name-part taxon-name-part-type="species" reg="jwarancusa">jwarancusa</tp:taxon-name-part></tp:taxon-name></italic>. At higher elevations (up to ~2900 m), <italic><tp:taxon-name><tp:taxon-name-part taxon-name-part-type="genus" reg="Gloydius">G.</tp:taxon-name-part> <tp:taxon-name-part taxon-name-part-type="species" reg="hazarensis">hazarensis</tp:taxon-name-part></tp:taxon-name></italic> sp. nov. is found in temperate forests, which are cooler and moister and include a mix of coniferous (<italic><tp:taxon-name><tp:taxon-name-part taxon-name-part-type="genus" reg="Pinus">Pinus</tp:taxon-name-part> <tp:taxon-name-part taxon-name-part-type="species" reg="wallichiana">wallichiana</tp:taxon-name-part></tp:taxon-name></italic>, <italic><tp:taxon-name><tp:taxon-name-part taxon-name-part-type="genus" reg="Cedrus">Cedrus</tp:taxon-name-part> <tp:taxon-name-part taxon-name-part-type="species" reg="deodara">deodara</tp:taxon-name-part></tp:taxon-name></italic>, <italic><tp:taxon-name><tp:taxon-name-part taxon-name-part-type="genus" reg="Abies">Abies</tp:taxon-name-part> <tp:taxon-name-part taxon-name-part-type="species" reg="pindrow">pindrow</tp:taxon-name-part></tp:taxon-name></italic>) and broad-leaved trees (<italic><tp:taxon-name><tp:taxon-name-part taxon-name-part-type="genus" reg="Quercus">Quercus</tp:taxon-name-part> <tp:taxon-name-part taxon-name-part-type="species" reg="incana">incana</tp:taxon-name-part></tp:taxon-name></italic>, <italic><tp:taxon-name><tp:taxon-name-part taxon-name-part-type="genus" reg="Aesculus">Aesculus</tp:taxon-name-part> <tp:taxon-name-part taxon-name-part-type="species" reg="hippocastanum">hippocastanum</tp:taxon-name-part></tp:taxon-name></italic>). These forests offer greater structural complexity, higher humidity, and abundant prey, making them ecologically ideal for <italic><tp:taxon-name><tp:taxon-name-part taxon-name-part-type="genus" reg="Gloydius">G.</tp:taxon-name-part> <tp:taxon-name-part taxon-name-part-type="species" reg="hazarensis">hazarensis</tp:taxon-name-part></tp:taxon-name></italic> sp. nov. <xref ref-type="bibr" rid="B139">Telford (1980)</xref> described the species (classified as <italic><tp:taxon-name><tp:taxon-name-part taxon-name-part-type="genus" reg="Agkistrodon">Agkistrodon</tp:taxon-name-part> <tp:taxon-name-part taxon-name-part-type="species" reg="himalayanus">himalayanus</tp:taxon-name-part></tp:taxon-name></italic>) from the Kaghan Valley as common on wooded slopes (a large flat granite slab), observed basking in the morning sun. Some encountered specimens seem to be sluggish and docile when disturbed, others try to escape under rocks or into surrounding undergrowth. <xref ref-type="bibr" rid="B127">Showler (1998)</xref> reports on specimens referable to the Hazara Pitviper from the Palas Valley and describes sites between 2400 and 2750 m elevation where he found the pitvipers mostly on southern slopes. The slopes consisted mostly of scree and were covered with herbaceous vegetation, grass banks of <italic><tp:taxon-name><tp:taxon-name-part taxon-name-part-type="genus" reg="Ephedra">Ephedra</tp:taxon-name-part> <tp:taxon-name-part taxon-name-part-type="species" reg="gerardiana">gerardiana</tp:taxon-name-part></tp:taxon-name></italic> and <italic><tp:taxon-name><tp:taxon-name-part taxon-name-part-type="genus" reg="Viburnum">Viburnum</tp:taxon-name-part> <tp:taxon-name-part taxon-name-part-type="species" reg="cottonifolium">cottonifolium</tp:taxon-name-part></tp:taxon-name></italic> shrubs. One specimen he observed near Satoe was in woodland dominated by <italic><tp:taxon-name><tp:taxon-name-part taxon-name-part-type="genus" reg="Picea">Picea</tp:taxon-name-part> <tp:taxon-name-part taxon-name-part-type="species" reg="smithiana">smithiana</tp:taxon-name-part></tp:taxon-name></italic> with <italic><tp:taxon-name><tp:taxon-name-part taxon-name-part-type="genus" reg="Cedrus">Cedrus</tp:taxon-name-part> <tp:taxon-name-part taxon-name-part-type="species" reg="deodara">deodara</tp:taxon-name-part></tp:taxon-name></italic>, <italic><tp:taxon-name><tp:taxon-name-part taxon-name-part-type="genus" reg="Pinus">Pinus</tp:taxon-name-part> <tp:taxon-name-part taxon-name-part-type="species" reg="wallichiana">wallichiana</tp:taxon-name-part></tp:taxon-name></italic> and <italic><tp:taxon-name><tp:taxon-name-part taxon-name-part-type="genus" reg="Acer">Acer</tp:taxon-name-part></tp:taxon-name></italic> sp. with sparse ground flora consisting of <italic><tp:taxon-name><tp:taxon-name-part taxon-name-part-type="genus" reg="Viola">Viola</tp:taxon-name-part></tp:taxon-name></italic> sp., <italic><tp:taxon-name><tp:taxon-name-part taxon-name-part-type="genus" reg="Galium">Galium</tp:taxon-name-part></tp:taxon-name></italic> sp., <italic><tp:taxon-name><tp:taxon-name-part taxon-name-part-type="genus" reg="Fragaria">Fragaria</tp:taxon-name-part> <tp:taxon-name-part taxon-name-part-type="species" reg="nubicola">nubicola</tp:taxon-name-part></tp:taxon-name></italic>, <italic><tp:taxon-name><tp:taxon-name-part taxon-name-part-type="genus" reg="Polygonum">Polygonum</tp:taxon-name-part></tp:taxon-name></italic> sp. and ferns. Little is known about the food spectrum of the Hazara Pitviper. Only recently, <xref ref-type="bibr" rid="B51">Hadi and Junaid (2024)</xref> reported how they observed this pitviper (classified as <italic><tp:taxon-name><tp:taxon-name-part taxon-name-part-type="genus" reg="Gloydius">G.</tp:taxon-name-part> <tp:taxon-name-part taxon-name-part-type="species" reg="himalayanus">himalayanus</tp:taxon-name-part></tp:taxon-name></italic>) on a Himalayan white pine (<italic><tp:taxon-name><tp:taxon-name-part taxon-name-part-type="genus" reg="Pinus">Pinus</tp:taxon-name-part> <tp:taxon-name-part taxon-name-part-type="species" reg="wallichiana">wallichiana</tp:taxon-name-part></tp:taxon-name></italic>) capturing a small passerine bird, the Rufous-bellied <tp:taxon-name><tp:taxon-name-part taxon-name-part-type="genus" reg="Niltava">Niltava</tp:taxon-name-part></tp:taxon-name> (<italic><tp:taxon-name><tp:taxon-name-part taxon-name-part-type="genus" reg="Niltava">Niltava</tp:taxon-name-part> <tp:taxon-name-part taxon-name-part-type="species" reg="sundara">sundara</tp:taxon-name-part></tp:taxon-name></italic>), and devouring it within four minutes. Reproductive data are only reported by <xref ref-type="bibr" rid="B139">Telford (1980)</xref> for three gravid females which gave birth to five to six neonates in captivity between the end of August and the beginning of September. At birth, the neonates had an average snout-vent length of 146.9 mm and an average tail length of 24.3 mm. Further research focusing on populations now assigned to <italic><tp:taxon-name><tp:taxon-name-part taxon-name-part-type="genus" reg="Gloydius">G.</tp:taxon-name-part> <tp:taxon-name-part taxon-name-part-type="species" reg="hazarensis">hazarensis</tp:taxon-name-part></tp:taxon-name></italic> sp. nov. is necessary to better understand its ecological requirements across the species range.</p></tp:treatment-sec><tp:treatment-sec sec-type="Conservation"><title>Conservation.</title><p>The species is currently unprotected. Existing legal protection applies only to populations previously classified under <italic><tp:taxon-name><tp:taxon-name-part taxon-name-part-type="genus" reg="Gloydius">G.</tp:taxon-name-part> <tp:taxon-name-part taxon-name-part-type="species" reg="himalayanus">himalayanus</tp:taxon-name-part></tp:taxon-name></italic>. The species is frequently killed by residents (Fig. <xref ref-type="fig" rid="F20">20D</xref>).</p></tp:treatment-sec><tp:treatment-sec><!--Section generated to contain objects referenced in tp:taxon-treatment.--><fig id="F9" position="float" orientation="portrait"><object-id xmlns:xlink="http://www.w3.org/1999/xlink" content-type="doi" xlink:type="simple">10.3897/zookeys.1280.182768.figure9</object-id><object-id xmlns:xlink="http://www.w3.org/1999/xlink" content-type="arpha" xlink:type="simple">83302CE7-79B9-5164-A2D9-3F2B54767CD6</object-id><label>Figure 9.</label><caption><p><bold>A</bold>. Geographic localities of species within the <italic><tp:taxon-name><tp:taxon-name-part taxon-name-part-type="genus" reg="Gloydius">Gloydius</tp:taxon-name-part> <tp:taxon-name-part taxon-name-part-type="species" reg="himalayanus">himalayanus</tp:taxon-name-part></tp:taxon-name></italic> complex, compiled from literature sources, museum records, citizen science platforms (iNaturalist 2025), and data obtained in this study (see Gazetteer Suppl. material <xref ref-type="supplementary-material" rid="S1">1</xref>: table SS3 for details). Grey circles indicate ambiguous records or populations of uncertain taxonomic status, where evidence was insufficient for reliable identification ("transition zone"). Dashed lines delineate hypothesised biogeographic boundaries between major lineages, i.e., the Upper Indus Valley, Kashmir Valley, Ravi River Valley, and Karnali River Valley, landscape features likely acting as geographic barriers influencing species distribution; <bold>B</bold>. Inset map of the Kashmir region (Western Himalaya) showing the distributions and contact zones of the taxa defined here, highlighting a key area for future research. Question marks highlight regions that remain poorly explored or unsampled. The map was generated using QGIS 3.28 (<ext-link xmlns:xlink="http://www.w3.org/1999/xlink" xlink:href="https://qgis.org/" ext-link-type="uri" xlink:type="simple">https://qgis.org/</ext-link>) with the WGS 84 coordinate reference system.</p></caption><graphic xmlns:xlink="http://www.w3.org/1999/xlink" xlink:href="zookeys-1280-083_article-182768__-g009.jpg" id="oo_1652560.jpg" position="float" orientation="portrait" xlink:type="simple"><uri content-type="original_file" xlink:type="simple">https://binary.pensoft.net/fig/1652560</uri></graphic></fig><supplementary-material xmlns:xlink="http://www.w3.org/1999/xlink" id="S1" position="float" orientation="portrait" xlink:type="simple"><object-id content-type="doi" xlink:type="simple">10.3897/zookeys.1280.182768.suppl1</object-id><object-id content-type="arpha" xlink:type="simple">9111EF55-34CF-5985-A172-CCD22A9ED80B</object-id><label>Supplementary material 1</label><caption><p>Additional information</p></caption><statement content-type="dataType"><label>Data type</label><p>pdf</p></statement><media xlink:href="zookeys-1280-083_article-182768__-s001.pdf" mimetype="application" mime-subtype="pdf" position="float" orientation="portrait" id="oo_1652575.pdf" xlink:type="simple"><uri content-type="original_file" xlink:type="simple">https://binary.pensoft.net/file/1652575</uri></media><permissions><license xlink:type="simple"><license-p>This dataset is made available under the Open Database License (<ext-link ext-link-type="uri" xlink:href="http://opendatacommons.org/licenses/odbl/1.0/" xlink:type="simple">http://opendatacommons.org/licenses/odbl/1.0/</ext-link>). The Open Database License (ODbL) is a license agreement intended to allow users to freely share, modify, and use this Dataset while maintaining this same freedom for others, provided that the original source and author(s) are credited.</license-p></license></permissions><attrib specific-use="authors"> Daniel Jablonski, Frank Tillack, Kristin Mahlow-Tillack, Alice Petzold, Madita Wilzo, Abhijit Das, Muhammad Idrees, Chitra B. Baniya, Rafaqat Masroor, Sylvia Hofmann</attrib></supplementary-material></tp:treatment-sec><ref-list><ref id="B68"><mixed-citation xmlns:xlink="http://www.w3.org/1999/xlink" xlink:type="simple">Khan MS (2006) Amphibians and reptiles of Pakistan. Krieger Publishing Company, Malabar, Florida, 311 pp.</mixed-citation></ref><ref id="B13"><mixed-citation xmlns:xlink="http://www.w3.org/1999/xlink" xlink:type="simple">Blanford WT (1878) Scientific results of the second Yarkand Mission; based upon the collections and notes made of the late Ferdinand Stoliczka. Part 6, <tp:taxon-name><tp:taxon-name-part taxon-name-part-type="superclass">Reptilia</tp:taxon-name-part></tp:taxon-name> and <tp:taxon-name><tp:taxon-name-part taxon-name-part-type="class">Amphibia</tp:taxon-name-part></tp:taxon-name>. Office of the Superintendent of Government Printing, Calcutta, 26 pp. <ext-link xlink:href="10.5962/bhl.title.153268" ext-link-type="doi" xlink:type="simple">https://doi.org/10.5962/bhl.title.153268</ext-link></mixed-citation></ref><ref id="B79"><mixed-citation xmlns:xlink="http://www.w3.org/1999/xlink" xlink:type="simple">Lawrence WR (1895) The valley of Kashmir. Henry Frowde, London (4), 478 pp. <ext-link xlink:href="10.1038/053099a0" ext-link-type="doi" xlink:type="simple">https://doi.org/10.1038/053099a0</ext-link></mixed-citation></ref><ref id="B39"><mixed-citation xmlns:xlink="http://www.w3.org/1999/xlink" xlink:type="simple">Fenton LL (1910) The snakes of Kashmir. Journal of the Bombay Natural History Society 19: 1002–1004.</mixed-citation></ref><ref id="B139"><mixed-citation xmlns:xlink="http://www.w3.org/1999/xlink" xlink:type="simple">Telford SR III (1980) Notes on <italic><tp:taxon-name><tp:taxon-name-part taxon-name-part-type="genus">Agkistrodon</tp:taxon-name-part> <tp:taxon-name-part taxon-name-part-type="species">himalayanus</tp:taxon-name-part></tp:taxon-name></italic> from Pakistan’s Kaghan Valley. Copeia: 154–155. <ext-link xlink:href="10.2307/1444149" ext-link-type="doi" xlink:type="simple">https://doi.org/10.2307/1444149</ext-link></mixed-citation></ref><ref id="B69"><mixed-citation xmlns:xlink="http://www.w3.org/1999/xlink" xlink:type="simple">Khan MS, Tasnim R (1986) Notes on the Himalayan pit viper, <italic><tp:taxon-name><tp:taxon-name-part taxon-name-part-type="genus">Agkistrodon</tp:taxon-name-part> <tp:taxon-name-part taxon-name-part-type="species">himalayanus</tp:taxon-name-part></tp:taxon-name></italic> (Günther). Litteratura Serpentium 6: 46–55. [English edition]</mixed-citation></ref><ref id="B42"><mixed-citation xmlns:xlink="http://www.w3.org/1999/xlink" xlink:type="simple">Gloyd HK, Conant R (1990) Snakes of the <italic><tp:taxon-name><tp:taxon-name-part taxon-name-part-type="genus">Agkistrodon</tp:taxon-name-part></tp:taxon-name></italic> complex - a monographic review. Society for the Study of Amphibians and Reptiles, Contributions to Herpetology no. 6, Oxford, Ohio, 614 pp. <ext-link xlink:href="10.5962/bhl.title.5906" ext-link-type="doi" xlink:type="simple">https://doi.org/10.5962/bhl.title.5906</ext-link></mixed-citation></ref><ref id="B127"><mixed-citation xmlns:xlink="http://www.w3.org/1999/xlink" xlink:type="simple">Showler DA (1998) Herpetofauna observations in Palas valley, North-West Frontier Province, Pakistan. British Herpetological Society Bulletin 65: 26–32.</mixed-citation></ref><ref id="B89"><mixed-citation xmlns:xlink="http://www.w3.org/1999/xlink" xlink:type="simple">Masroor R (2017) Environmental baseline studies of Kaghan Temperate Coniferous Forest Landscape with reference to amphibians and reptiles. United Nations Development Programme (report), 25 pp. <ext-link xlink:href="10.18356/09f12a67-en" ext-link-type="doi" xlink:type="simple">https://doi.org/10.18356/09f12a67-en</ext-link></mixed-citation></ref><ref id="B118"><mixed-citation xmlns:xlink="http://www.w3.org/1999/xlink" xlink:type="simple">Shabir S (2022) Molecular identification of collected snake species from district Bagh Azad Kashmir. Institute of Zoological Sciences, University of Peshawar, xi, 121 pp.</mixed-citation></ref><ref id="B51"><mixed-citation xmlns:xlink="http://www.w3.org/1999/xlink" xlink:type="simple">Hadi A, Junaid A (2024) Natural History Notes: <italic><tp:taxon-name><tp:taxon-name-part taxon-name-part-type="genus">Gloydius</tp:taxon-name-part> <tp:taxon-name-part taxon-name-part-type="species">himalayanus</tp:taxon-name-part></tp:taxon-name></italic> (Himalayan Pit-Viper). Diet. Herpetological Review 55(4): 588.</mixed-citation></ref><ref id="B88"><mixed-citation xmlns:xlink="http://www.w3.org/1999/xlink" xlink:type="simple">Masroor R (2012) A Contribution to the Herpetology of Northern Pakistan: The Amphibians and Reptiles of Margalla Hills National Park and Surrounding Regions. Frankfurt Contributions to Natural History, Volume 52; Society for the Study of Amphibians and Reptiles Contributions to Herpetology 28: 1–217.</mixed-citation></ref></ref-list></tp:taxon-treatment>
