# Supplementary material for: Integrative taxonomy reveals previously undescribed diversity within the Gloydius himalayanus complex (Squamata, Viperidae, Crotalinae) from the Himalaya and Hindu Kush
Source: Zookeys. 2026 May 21;1280:83–153. doi: 10.3897/zookeys.1280.182768 (PMC13220052; doi:10.3897/zookeys.1280.182768)
Supplement: XML Treatment for Gloydius nepalensis [file zookeys.1280.182768-treatment5.xml]

<!DOCTYPE tp:taxon-treatment
  PUBLIC "-//TaxonX//DTD Taxonomic Treatment Publishing DTD v0 20100105//EN" "tax-treatment-NSO.dtd">
<tp:taxon-treatment xmlns:tp="http://www.plazi.org/taxpub"><tp:treatment-meta><kwd-group><label>Taxon classification</label><kwd>
                <named-content content-type="kingdom">
                  <named-content content-type="taxon-name">
                    <named-content content-type="kingdom">Animalia</named-content>
                  </named-content>
                </named-content>
              </kwd><kwd>
                <named-content content-type="order">Squamata</named-content>
              </kwd><kwd>
                <named-content content-type="family">Viperidae</named-content>
              </kwd></kwd-group><mixed-citation publication-type="journal"><person-group><name><surname>Jablonski</surname><given-names>Daniel</given-names></name><name><surname>Tillack</surname><given-names>Frank</given-names></name><name><surname>Mahlow-Tillack</surname><given-names>Kristin</given-names></name><name><surname>Petzold</surname><given-names>Alice</given-names></name><name><surname>Wilzo</surname><given-names>Madita</given-names></name><name><surname>Das</surname><given-names>Abhijit</given-names></name><name><surname>Idrees</surname><given-names>Muhammad</given-names></name><name><surname>Baniya</surname><given-names>Chitra B.</given-names></name><name><surname>Masroor</surname><given-names>Rafaqat</given-names></name><name><surname>Hofmann</surname><given-names>Sylvia</given-names></name></person-group><article-title>Integrative taxonomy reveals previously undescribed diversity within the <italic><tp:taxon-name><tp:taxon-name-part taxon-name-part-type="genus" reg="Gloydius">Gloydius</tp:taxon-name-part> <tp:taxon-name-part taxon-name-part-type="species" reg="himalayanus">himalayanus</tp:taxon-name-part></tp:taxon-name></italic> complex (<tp:taxon-name><tp:taxon-name-part taxon-name-part-type="order" reg="Squamata">Squamata</tp:taxon-name-part></tp:taxon-name>, <tp:taxon-name><tp:taxon-name-part taxon-name-part-type="family" reg="Viperidae">Viperidae</tp:taxon-name-part></tp:taxon-name>, <tp:taxon-name><tp:taxon-name-part taxon-name-part-type="subfamily" reg="Crotalinae">Crotalinae</tp:taxon-name-part></tp:taxon-name>) from the Himalaya and Hindu Kush</article-title><source>Zookeys</source><day>21</day><month>05</month><year>2026</year><volume>1280</volume><fpage>83</fpage><lpage>153</lpage><pub-id pub-id-type="doi">10.3897/zookeys.1280.182768</pub-id></mixed-citation></tp:treatment-meta><tp:nomenclature><tp:taxon-name><object-id xmlns:xlink="http://www.w3.org/1999/xlink" content-type="arpha" xlink:type="simple">5E547ECE-BB9E-5272-8C7B-311678FF74DE</object-id>
                    		<tp:taxon-name-part taxon-name-part-type="genus" reg="Gloydius">Gloydius</tp:taxon-name-part> <tp:taxon-name-part taxon-name-part-type="species" reg="nepalensis">nepalensis</tp:taxon-name-part>
                    	
                    		<object-id xmlns:xlink="http://www.w3.org/1999/xlink" content-type="zoobank" xlink:type="simple">https://zoobank.org/1F673071-866E-4ECA-A46D-ED6546BCA7AE</object-id>
                    	</tp:taxon-name><tp:taxon-status xmlns:xlink="http://www.w3.org/1999/xlink" xlink:type="simple">sp. nov.</tp:taxon-status></tp:nomenclature><tp:treatment-sec sec-type="Common names"><title>Common names.</title><p>Nepali Pitviper (English), <italic>Andho sarpa</italic> and <italic>Bhyagute sarpa</italic> (Nepali, according to <xref ref-type="bibr" rid="B120">Shah and Tiwari 2004</xref>; <xref ref-type="bibr" rid="B121">Sharma et al. 2013</xref>).</p></tp:treatment-sec><tp:treatment-sec sec-type="Type material"><title>Type material.</title><p><bold><italic>Holotype</italic></bold>. • <abbrev xmlns:xlink="http://www.w3.org/1999/xlink" content-type="institution" xlink:title="Museum für Naturkunde, Leibniz-Institut für Evolutions- und Biodiversitätsforschung, Berlin, Germany, formerly Zoologisches Museum Berlin" xlink:type="simple">ZMB</abbrev> 65613, an adult male from Kalopani village, Mustang District, Gandaki Province, Nepal, <named-content xmlns:xlink="http://www.w3.org/1999/xlink" content-type="dwc:verbatimCoordinates" xlink:type="simple">28.6167°N, 83.6000°E</named-content>, 2500 m altitude, donated by Matthias Lorenz (Fig. <xref ref-type="fig" rid="F21">21</xref>). <bold><italic>Paratypes</italic></bold>. • <abbrev xmlns:xlink="http://www.w3.org/1999/xlink" content-type="institution" xlink:title="Natural History Museum, London, UK, formerly British Museum (Nat. Hist.)" xlink:type="simple">BMNH</abbrev> 1953.1.1.71, juvenile female collected 8 miles west of Tibrikot, Dolpa District, Karnali Province, Nepal by William Russell Sykes in 1952; <named-content xmlns:xlink="http://www.w3.org/1999/xlink" content-type="dwc:institutional_code" xlink:title="Muséum d'histoire naturelle de Genève" xlink:href="https://scientific-collections.gbif.org/institution/8d572607-d32c-4477-8834-c9dbe76c57f9" xlink:type="simple">MHNG</named-content> 1329.6 and <named-content xmlns:xlink="http://www.w3.org/1999/xlink" content-type="dwc:institutional_code" xlink:title="Muséum d'histoire naturelle de Genève" xlink:href="https://scientific-collections.gbif.org/institution/8d572607-d32c-4477-8834-c9dbe76c57f9" xlink:type="simple">MHNG</named-content> 1329.8, male and female from Dhorpatan, Baglung District, Gandaki Province, Nepal, collected by L. Naef in September 1963 and R. Weiersmüller in October 1963 respectively; <abbrev xmlns:xlink="http://www.w3.org/1999/xlink" content-type="institution" xlink:title="Naturkundemuseum Erfurt, Germany" xlink:type="simple">NME</abbrev> R 0544/07 (field no. SN 6500), adult male from Kermi, 14 km northwest of Simikot, Humla District, Karnali Province, Nepal, collected on 12 June 2001 by Jörg Weipert; <abbrev xmlns:xlink="http://www.w3.org/1999/xlink" content-type="institution" xlink:title="Natural History Museum Kathmandu, Nepal" xlink:type="simple">NHMK</abbrev> 254 (formerly <abbrev xmlns:xlink="http://www.w3.org/1999/xlink" content-type="institution" xlink:title="Naturalis Biodiversity Center, Leiden, The Netherlands" xlink:type="simple">RMNH.RENA</abbrev> 20514), adult male from Gurja Ghat, 5 km east of Dhorpatan, Baglung District, Gandaki Province, Nepal, collected on 14 July 1981 by Paul E. Ouboter, Lurly M.R. Nanhoe and Karan B. Shah; <abbrev xmlns:xlink="http://www.w3.org/1999/xlink" content-type="institution" xlink:title="Naturalis Biodiversity Center, Leiden, The Netherlands" xlink:type="simple">RMNH.RENA</abbrev>.20512, adult male from Tal village, Manang District, Gandaki Province, Nepal, collected on 3 May 1981 by Lurly M.R. Nanhoe and Paul E. Ouboter; <abbrev xmlns:xlink="http://www.w3.org/1999/xlink" content-type="institution" xlink:title="Naturalis Biodiversity Center, Leiden, The Netherlands" xlink:type="simple">RMNH.RENA</abbrev>.20513, adult female from Dhorpatan, Baglung District, Gandaki Province, Nepal, collected on 13 July 1981 by Lurly M.R. Nanhoe and Paul E. Ouboter; <abbrev xmlns:xlink="http://www.w3.org/1999/xlink" content-type="institution" xlink:title="Museum für Naturkunde, Leibniz-Institut für Evolutions- und Biodiversitätsforschung, Berlin, Germany, formerly Zoologisches Museum Berlin" xlink:type="simple">ZMB</abbrev> 65612, adult female from Syang village (Jomsom) Mustang District, Gandaki Province, Nepal, donated by Matthias Lorenz; <abbrev xmlns:xlink="http://www.w3.org/1999/xlink" content-type="institution" xlink:title="Zoologische Staatssammlung München, Munich, Germany" xlink:type="simple">ZSM</abbrev> 154/1973/1–2, adult male and female, <abbrev xmlns:xlink="http://www.w3.org/1999/xlink" content-type="institution" xlink:title="Zoologische Staatssammlung München, Munich, Germany" xlink:type="simple">ZSM</abbrev> 154/1973/4, adult male, and <abbrev xmlns:xlink="http://www.w3.org/1999/xlink" content-type="institution" xlink:title="Zoologische Staatssammlung München, Munich, Germany" xlink:type="simple">ZSM</abbrev> 156/1973/1, adult male, all from Kalopani village, Mustang District, Gandaki Province, Nepal, collected on 8 June 1973 by Ulrich Gruber and Dieter Fuchs; <abbrev xmlns:xlink="http://www.w3.org/1999/xlink" content-type="institution" xlink:title="Zoologische Staatssammlung München, Munich, Germany" xlink:type="simple">ZSM</abbrev> 157/1973, adult male from Tukuche village, Mustang District, Gandaki Province, Nepal, collected on 23 June 1973 by Ulrich Gruber and Dieter Fuchs.</p><fig id="F21" position="float" orientation="portrait"><object-id xmlns:xlink="http://www.w3.org/1999/xlink" content-type="doi" xlink:type="simple">10.3897/zookeys.1280.182768.figure21</object-id><object-id xmlns:xlink="http://www.w3.org/1999/xlink" content-type="arpha" xlink:type="simple">3D850859-DC35-5A1F-BDB5-404F09DD6D2B</object-id><label>Figure 21.</label><caption><p>The adult male holotype of <italic><tp:taxon-name><tp:taxon-name-part taxon-name-part-type="genus" reg="Gloydius">Gloydius</tp:taxon-name-part> <tp:taxon-name-part taxon-name-part-type="species" reg="nepalensis">nepalensis</tp:taxon-name-part></tp:taxon-name></italic> sp. nov. (<abbrev xmlns:xlink="http://www.w3.org/1999/xlink" content-type="institution" xlink:title="Museum für Naturkunde, Leibniz-Institut für Evolutions- und Biodiversitätsforschung, Berlin, Germany, formerly Zoologisches Museum Berlin" xlink:type="simple">ZMB</abbrev> 65613). <bold>A–D</bold>. Lateral, dorsal and ventral views of the head; (<bold>E, F</bold>) dorsal and ventral views of the body; <bold>G</bold>. Hemipenis.</p></caption><graphic xmlns:xlink="http://www.w3.org/1999/xlink" xlink:href="zookeys-1280-083_article-182768__-g021.jpg" id="oo_1652572.jpg" position="float" orientation="portrait" xlink:type="simple"><uri content-type="original_file" xlink:type="simple">https://binary.pensoft.net/fig/1652572</uri></graphic></fig></tp:treatment-sec><tp:treatment-sec sec-type="Description of the holotype"><title>Description of the holotype.</title><p>Adult male, indicated by the presence of hemipenes; 1/1 loreal, significantly higher than wide; nasal completely divided; 2/2 elongated preoculars, the lower narrower; 1/1 supraocular; 2/2 postoculars, upper reaching onto top of head and touching the parietal, the lower can be described as postsubocular, because it extends under the eye, up to the level of the posterior border of the third supralabial; rostral scale wider than high; two internasals wider than long; two prefrontals, longer than wide; frontal bell-shaped, barely longer than wide; 2/2 anterior temporals, upper significantly smaller than the lower one, and 2/2 posterior temporals, the lower one slightly larger than upper and in contact with the second last supralabial; supralabials 7/7, second last nearly three times higher than the previous one, in contact with lower posterior temporal, 3<sup>rd</sup>/3<sup>rd</sup> in contact with the eye; pit opening shorter than the horizontal diameter of eye and encircled by 3/3 scales; 14 circum-pileus scales; 9/9 sublabials, first three in contact with anterior submaxillars; two pairs of submaxillars, anterior twice as wide and 67% longer than posterior; followed by three rows of paired gular scales, increasing in size posteriorly; dorsal scales in 21-21-17 rows, strongly keeled, except the outer row, which is only very slightly keeled, paired apical pits on some dorsals, very weakly developed; three preventrals; 145 ventrals; cloacal plate entire; 42/42 paired subcaudal scales. Body compact, subcylindrical; tail short (<abbrev xmlns:xlink="http://www.w3.org/1999/xlink" xlink:title="tail length" xlink:type="simple">TaL</abbrev>/<abbrev xmlns:xlink="http://www.w3.org/1999/xlink" xlink:title="total length" xlink:type="simple">TL</abbrev> 0.154); <abbrev xmlns:xlink="http://www.w3.org/1999/xlink" xlink:title="snout-vent length" xlink:type="simple">SVL</abbrev> 418 mm; <abbrev xmlns:xlink="http://www.w3.org/1999/xlink" xlink:title="tail length" xlink:type="simple">TaL</abbrev> 76 mm, head length measured from tip of snout to posterior border of parietals 15.0 mm, head length measured from tip of snout to posterior edge of mandible 22.8 mm, head width 13.0 mm.</p></tp:treatment-sec><tp:treatment-sec sec-type="Dorsal scale reduction formula"><title>Dorsal scale reduction formula.</title><table-wrap id="T17" position="float" orientation="portrait"><table><tbody><tr><td rowspan="1" colspan="1">-6(6)</td><td rowspan="1" colspan="1">-5(8)</td><td rowspan="1" colspan="1">3+4(14)</td><td rowspan="1" colspan="1">5+6(94)</td><td rowspan="1" colspan="1">4+5(116)</td></tr><tr><td rowspan="1" colspan="5">(5)<bold>27</bold> ---------------------- <bold>25</bold> -------------------------- <bold>23</bold> ------------------------- 2<bold>1</bold> ---------------------------- <bold>19</bold> --------------------------- <bold>17</bold>(145).</td></tr><tr><td rowspan="1" colspan="1">-6(6)</td><td rowspan="1" colspan="1">-5(8)</td><td rowspan="1" colspan="1">4+5(14)</td><td rowspan="1" colspan="1">5+6(96)</td><td rowspan="1" colspan="1">4+5(116)</td></tr></tbody></table></table-wrap></tp:treatment-sec><tp:treatment-sec sec-type="Dentition"><title>Dentition.</title><p>Maxillary bone with two posteriorly curved fangs on each side. On both sides the lateral fang is missing. Behind the main fangs are 7/8 replacement fangs at different growth stages. Main fang 3.98 mm in length, i.e., 22.8% of skull length. Discharge orifice 0.70 mm in length, i.e., 17.6% of fang length. Palatine bone with 3/3 posteriorly curved teeth slightly decreasing in size posteriorly. Teeth II loose on left, teeth I and III loose on right side. Lateral to each palatine tooth is a single replacement tooth at different growth stages. Pterygoid bone with 8/8 posteriorly curved teeth, shorter than the palatine tooth, all nearly the same size. Teeth I, III, V and VII loose on left side, as well as on right side. The posterior 64.5% of the pterygoid bone is without teeth. Mandibular bone with 11/12 posteriorly curved teeth gradually decreasing in size posteriorly. The first two teeth closer together than the rest. Medial to each mandibular tooth are up to two replacement teeth in different growth stages. Teeth I, III, V and VII loose on left side. Teeth I, III, VII, IX and XI loose on right side. Splenial and angular bones are fused. The total length of splenial-angular complex spans 30.3% of the mandibular bone. The dental is 37.6% as long as the mandibular bone. The complete skull of the holotype <abbrev xmlns:xlink="http://www.w3.org/1999/xlink" content-type="institution" xlink:title="Museum für Naturkunde, Leibniz-Institut für Evolutions- und Biodiversitätsforschung, Berlin, Germany, formerly Zoologisches Museum Berlin" xlink:type="simple">ZMB</abbrev> 65613 is presented in Fig. <xref ref-type="fig" rid="F22">22</xref>.</p><fig id="F22" position="float" orientation="portrait"><object-id xmlns:xlink="http://www.w3.org/1999/xlink" content-type="doi" xlink:type="simple">10.3897/zookeys.1280.182768.figure22</object-id><object-id xmlns:xlink="http://www.w3.org/1999/xlink" content-type="arpha" xlink:type="simple">E246DE48-9C0F-5C78-9AB9-023B59C668A8</object-id><label>Figure 22.</label><caption><p>Skull of the adult male holotype of <italic><tp:taxon-name><tp:taxon-name-part taxon-name-part-type="genus" reg="Gloydius">Gloydius</tp:taxon-name-part> <tp:taxon-name-part taxon-name-part-type="species" reg="nepalensis">nepalensis</tp:taxon-name-part></tp:taxon-name></italic> sp. nov., <abbrev xmlns:xlink="http://www.w3.org/1999/xlink" content-type="institution" xlink:title="Museum für Naturkunde, Leibniz-Institut für Evolutions- und Biodiversitätsforschung, Berlin, Germany, formerly Zoologisches Museum Berlin" xlink:type="simple">ZMB</abbrev> 65613: <bold>A</bold>. Dorsal, <bold>B</bold>. Ventral (lower jaws virtually extracted) and <bold>C</bold>. Lateral view; <bold>D</bold>. Pterygoid virtually isolated, ventral view; <bold>E</bold>. Lower jaw virtually isolated, medial view. Scale bar: 3.0 mm.</p></caption><graphic xmlns:xlink="http://www.w3.org/1999/xlink" xlink:href="zookeys-1280-083_article-182768__-g022.jpg" id="oo_1652573.jpg" position="float" orientation="portrait" xlink:type="simple"><uri content-type="original_file" xlink:type="simple">https://binary.pensoft.net/fig/1652573</uri></graphic></fig></tp:treatment-sec><tp:treatment-sec sec-type="Colouration and pattern"><title>Colouration and pattern.</title><p>Colouration after ~28 years preservation in ~70% ethanol was recorded as follows: Dorsal ground colour Medium Fawn (Colour 257), with 32 Olive-Brown (278) roundish dorsolateral blotches with lighter Medium Fawn (257) centre, the outer edges of the blotches with darker Sepia (279) coloured margins, some blotches with a small dark Olive-Brown (278) spot in their centres; other blotches can be divided horizontally and form two semicircles or break up into four curved spots; lateral body blotches do not merge vertebrally; all dorsal scales show a dense Dark Grayish Brown (284) mottling; below the lateral blotches, a row of small, irregular rhombic or x-shaped Sepia (279) coloured and Cream White (52) bordered spots runs along the outer edge of the ventrals; tail with nine irregularly shaped Olive-Brown (278) spots; dorsal and upper lateral head sides with same ground colour as dorsal body and densely mottled with Dark Grayish Brown (284); pileus with small irregular shaped Olive-Brown (278) spots; neck with three Olive-Brown (278) stripes, the middle one shortest; a wide Sepia (279) postocular stripe runs from the posterior border of the eye to the posterior edge of the mandible, whose lower edge is bordered by a Dark Grayish Brown (284) wavy, narrow line; anterior and lower parts of posterior supralabials Pale Buff (1) and mottled with Dark Grayish Brown (284); venter with a colour gradient that becomes darker towards the tail; throat Pale Buff (1) coloured, submaxillars and gulars with numerous small Dark Grayish Brown (284) spots; sublabials Pale Buff (1) with small irregular Dark Grayish Brown (284) spots on their sutures; posteriorly, the venter gradually changes, from Pale Neutral Gray (296) with heavy Dark Grayish Brown (284) mottling via Light Neutral Gray (297) to Medium Neutral Gray (298); additionally to the dark mottling all ventrals with three to five squarish Dark Neutral Gray (299) or Dark Grayish Brown (284) spots which merge in the posterior third of the body; tail tip Light Buff (2) coloured. Examples of variation in the colouration and pattern of live individuals; see Fig. <xref ref-type="fig" rid="F23">23</xref>.</p><fig id="F23" position="float" orientation="portrait"><object-id xmlns:xlink="http://www.w3.org/1999/xlink" content-type="doi" xlink:type="simple">10.3897/zookeys.1280.182768.figure23</object-id><object-id xmlns:xlink="http://www.w3.org/1999/xlink" content-type="arpha" xlink:type="simple">A6762EBF-797C-5713-B463-9B89F2C8DDFF</object-id><label>Figure 23.</label><caption><p>The colour and pattern in <italic><tp:taxon-name><tp:taxon-name-part taxon-name-part-type="genus" reg="Gloydius">Gloydius</tp:taxon-name-part> <tp:taxon-name-part taxon-name-part-type="species" reg="nepalensis">nepalensis</tp:taxon-name-part></tp:taxon-name></italic> sp. nov. and its habitat. (<bold>A, B</bold>) The holotype (<abbrev xmlns:xlink="http://www.w3.org/1999/xlink" content-type="institution" xlink:title="Museum für Naturkunde, Leibniz-Institut für Evolutions- und Biodiversitätsforschung, Berlin, Germany, formerly Zoologisches Museum Berlin" xlink:type="simple">ZMB</abbrev> 65613, adult male) from Kalopani village, Mustang District, Gandaki Province, Nepal, 2500 m elevation; <bold>C–E</bold>. The paratype (<abbrev xmlns:xlink="http://www.w3.org/1999/xlink" content-type="institution" xlink:title="Museum für Naturkunde, Leibniz-Institut für Evolutions- und Biodiversitätsforschung, Berlin, Germany, formerly Zoologisches Museum Berlin" xlink:type="simple">ZMB</abbrev> 65612, adult female) from Syang village, Mustang District, Gandaki Province, Nepal, 2700 m elevation; <bold>F</bold>. The paratype (<abbrev xmlns:xlink="http://www.w3.org/1999/xlink" content-type="institution" xlink:title="Naturkundemuseum Erfurt, Germany" xlink:type="simple">NME</abbrev> R 0544/07), adult male from Kermi, 14 km northwest of Simikot, Humla District, Karnali Province, Nepal (photo by Ulrich Scheidt); <bold>G</bold>. Neonate of the blotched phase (<abbrev xmlns:xlink="http://www.w3.org/1999/xlink" content-type="institution" xlink:title="Museum für Naturkunde, Leibniz-Institut für Evolutions- und Biodiversitätsforschung, Berlin, Germany, formerly Zoologisches Museum Berlin" xlink:type="simple">ZMB</abbrev> 65607, female, mother from Syang village, Mustang District, Gandaki Province, Nepal, 2700 m elevation); <bold>H</bold>. Neonate of the striped phase (<abbrev xmlns:xlink="http://www.w3.org/1999/xlink" content-type="institution" xlink:title="Museum für Naturkunde, Leibniz-Institut für Evolutions- und Biodiversitätsforschung, Berlin, Germany, formerly Zoologisches Museum Berlin" xlink:type="simple">ZMB</abbrev> 65606, male; mother from Syang village, Mustang District, Gandaki Province, Nepal, 2700 m elevation); <bold>I</bold>. Representative habitat of <italic><tp:taxon-name><tp:taxon-name-part taxon-name-part-type="genus" reg="Gloydius">G.</tp:taxon-name-part> <tp:taxon-name-part taxon-name-part-type="species" reg="nepalensis">nepalensis</tp:taxon-name-part></tp:taxon-name></italic> sp. nov. in the vicinity of Marpha, Mustang District, Gandaki Province, Nepal, courtesy National Trust for Nature Conservation Annapurna Conservation Area Project, Jomsom, Mustang, Nepal.</p></caption><graphic xmlns:xlink="http://www.w3.org/1999/xlink" xlink:href="zookeys-1280-083_article-182768__-g023.jpg" id="oo_1652574.jpg" position="float" orientation="portrait" xlink:type="simple"><uri content-type="original_file" xlink:type="simple">https://binary.pensoft.net/fig/1652574</uri></graphic></fig><table-wrap id="T9" position="float" orientation="portrait"><label>Table 5.</label><caption><p>Summary of main dorsal scale reduction in % of ventrals for examined specimens of the <italic><tp:taxon-name><tp:taxon-name-part taxon-name-part-type="genus" reg="Gloydius">Gloydius</tp:taxon-name-part> <tp:taxon-name-part taxon-name-part-type="species" reg="himalayanus">himalayanus</tp:taxon-name-part></tp:taxon-name></italic> complex (*individual data for both sexes not available).</p></caption><table><tbody><tr><th rowspan="2" colspan="1">Main <abbrev xmlns:xlink="http://www.w3.org/1999/xlink" xlink:title="dorsal scale rows: numbers are given at one head length behind head (dorsalia 1), at midbody (taken halfway along the total number of ventral scales; dorsalia 2), and at one head length before vent, respectively (dorsalia 3)" xlink:type="simple">DSR</abbrev> reductions</th><th rowspan="1" colspan="3">23-21</th><th rowspan="1" colspan="3">21-19</th><th rowspan="1" colspan="3">19-17</th></tr><tr><th rowspan="1" colspan="1">♂♂</th><th rowspan="1" colspan="1">♀♀</th><th rowspan="1" colspan="1">x̄</th><th rowspan="1" colspan="1">♂♂</th><th rowspan="1" colspan="1">♀♀</th><th rowspan="1" colspan="1">x̄</th><th rowspan="1" colspan="1">♂♂</th><th rowspan="1" colspan="1">♀♀</th><th rowspan="1" colspan="1">x̄</th></tr><tr><td rowspan="1" colspan="1">
                      <italic>
                        <tp:taxon-name><tp:taxon-name-part taxon-name-part-type="genus" reg="Gloydius">G.</tp:taxon-name-part> <tp:taxon-name-part taxon-name-part-type="species" reg="himalayanus">himalayanus</tp:taxon-name-part></tp:taxon-name>
                      </italic>
                    </td><td rowspan="1" colspan="1">3.9–15.0%</td><td rowspan="1" colspan="1">6.6–16.0%</td><td rowspan="1" colspan="1">~9.2%</td><td rowspan="1" colspan="1">59.0–71.3%</td><td rowspan="1" colspan="1">55.1–72.7%</td><td rowspan="1" colspan="1">~66.3%</td><td rowspan="1" colspan="1">71.4–82.0%</td><td rowspan="1" colspan="1">64.0–72.5%</td><td rowspan="1" colspan="1">~72.3%</td></tr><tr><td rowspan="1" colspan="1">
                      <italic><tp:taxon-name><tp:taxon-name-part taxon-name-part-type="genus" reg="Gloydius">G.</tp:taxon-name-part> <tp:taxon-name-part taxon-name-part-type="species" reg="chambensis">chambensis</tp:taxon-name-part></tp:taxon-name>*</italic>
                    </td><td rowspan="1" colspan="2">4.9–21.3%</td><td rowspan="1" colspan="1">~11.2%</td><td rowspan="1" colspan="2">41.1–68.8%</td><td rowspan="1" colspan="1">~55.8%</td><td rowspan="1" colspan="2">66.7–75.2%</td><td rowspan="1" colspan="1">~70.6%</td></tr><tr><td rowspan="1" colspan="1"><italic><tp:taxon-name><tp:taxon-name-part taxon-name-part-type="genus" reg="Gloydius">G.</tp:taxon-name-part> <tp:taxon-name-part taxon-name-part-type="species" reg="hazarensis">hazarensis</tp:taxon-name-part></tp:taxon-name></italic> sp. nov.</td><td rowspan="1" colspan="1">7.2–9.2%</td><td rowspan="1" colspan="1">3.7–9.7%</td><td rowspan="1" colspan="1">~7.1%</td><td rowspan="1" colspan="1">33.6–45.4%</td><td rowspan="1" colspan="1">49.1–67.3%</td><td rowspan="1" colspan="1">~49.5%</td><td rowspan="1" colspan="1">73.0–75.7%</td><td rowspan="1" colspan="1">63.2–77.0%</td><td rowspan="1" colspan="1">~71.6%</td></tr><tr><td rowspan="1" colspan="1"><italic><tp:taxon-name><tp:taxon-name-part taxon-name-part-type="genus" reg="Gloydius">G.</tp:taxon-name-part> <tp:taxon-name-part taxon-name-part-type="species" reg="hindukushensis">hindukushensis</tp:taxon-name-part></tp:taxon-name></italic> sp. nov.</td><td rowspan="1" colspan="1">–</td><td rowspan="1" colspan="1">7.1–8.4%</td><td rowspan="1" colspan="1">~7.7%</td><td rowspan="1" colspan="1">–</td><td rowspan="1" colspan="1">53.9–65.2%</td><td rowspan="1" colspan="1">~59.5%</td><td rowspan="1" colspan="1">–</td><td rowspan="1" colspan="1">69.5–78.1%</td><td rowspan="1" colspan="1">~73.3%</td></tr><tr><td rowspan="1" colspan="1"><italic><tp:taxon-name><tp:taxon-name-part taxon-name-part-type="genus" reg="Gloydius">G.</tp:taxon-name-part> <tp:taxon-name-part taxon-name-part-type="species" reg="nepalensis">nepalensis</tp:taxon-name-part></tp:taxon-name></italic> sp. nov.</td><td rowspan="1" colspan="1">5.5–15.2%</td><td rowspan="1" colspan="1">7.4–24.2%</td><td rowspan="1" colspan="1">~10.3%</td><td rowspan="1" colspan="1">56.2–68.8%</td><td rowspan="1" colspan="1">46.6–74.2%</td><td rowspan="1" colspan="1">~62.6%</td><td rowspan="1" colspan="1">64.9–80.0%</td><td rowspan="1" colspan="1">62.8–81.1%</td><td rowspan="1" colspan="1">~71.4%</td></tr></tbody></table></table-wrap><table-wrap id="T12" position="float" orientation="portrait"><label>Table 6.</label><caption><p>Main meristic and mensural traits of type material of <italic><tp:taxon-name><tp:taxon-name-part taxon-name-part-type="genus" reg="Gloydius">Gloydius</tp:taxon-name-part> <tp:taxon-name-part taxon-name-part-type="species" reg="hindukushensis">hindukushensis</tp:taxon-name-part></tp:taxon-name></italic> sp. nov.</p></caption><table><tbody><tr><th rowspan="1" colspan="1"/><th rowspan="1" colspan="1"><named-content xmlns:xlink="http://www.w3.org/1999/xlink" content-type="dwc:institutional_code" xlink:title="Naturhistorisches Museum Wien" xlink:href="https://scientific-collections.gbif.org/institution/37a95137-fb12-4e75-b35c-ffc6e5af94f9" xlink:type="simple">NHMW</named-content> 41993</th><th rowspan="1" colspan="1"><abbrev xmlns:xlink="http://www.w3.org/1999/xlink" content-type="institution" xlink:title="Comenius University Herpetological Collection, Bratislava, Slovakia" xlink:type="simple">CUHC</abbrev> 10088</th></tr><tr><td rowspan="1" colspan="1">Type status</td><td rowspan="1" colspan="1">Holotype</td><td rowspan="1" colspan="1">Paratype</td></tr><tr><td rowspan="1" colspan="1">Sex</td><td rowspan="1" colspan="1">Female</td><td rowspan="1" colspan="1">Female</td></tr><tr><td rowspan="1" colspan="1">
                      <abbrev xmlns:xlink="http://www.w3.org/1999/xlink" xlink:title="snout-vent length" xlink:type="simple">SVL</abbrev>
                    </td><td rowspan="1" colspan="1">578</td><td rowspan="1" colspan="1">162</td></tr><tr><td rowspan="1" colspan="1">
                      <abbrev xmlns:xlink="http://www.w3.org/1999/xlink" xlink:title="tail length" xlink:type="simple">TaL</abbrev>
                    </td><td rowspan="1" colspan="1">80</td><td rowspan="1" colspan="1">25</td></tr><tr><td rowspan="1" colspan="1">
                      <abbrev xmlns:xlink="http://www.w3.org/1999/xlink" xlink:title="head length, measured from tip of snout to posterior edge of the parietal scales" xlink:type="simple">HL1</abbrev>
                    </td><td rowspan="1" colspan="1">17.9</td><td rowspan="1" colspan="1">9.4</td></tr><tr><td rowspan="1" colspan="1">
                      <abbrev xmlns:xlink="http://www.w3.org/1999/xlink" xlink:title="head length, measured from tip of snout to posterior edge of the mandible" xlink:type="simple">HL2</abbrev>
                    </td><td rowspan="1" colspan="1">27.0</td><td rowspan="1" colspan="1">12.5</td></tr><tr><td rowspan="1" colspan="1">
                      <abbrev xmlns:xlink="http://www.w3.org/1999/xlink" xlink:title="head width, measured at its widest lateral extension" xlink:type="simple">HW</abbrev>
                    </td><td rowspan="1" colspan="1">15.9</td><td rowspan="1" colspan="1">8.3</td></tr><tr><td rowspan="1" colspan="1">
                      <abbrev xmlns:xlink="http://www.w3.org/1999/xlink" xlink:title="dorsal scale rows: numbers are given at one head length behind head (dorsalia 1), at midbody (taken halfway along the total number of ventral scales; dorsalia 2), and at one head length before vent, respectively (dorsalia 3)" xlink:type="simple">DSR</abbrev>
                    </td><td rowspan="1" colspan="1">23/21/19</td><td rowspan="1" colspan="1">23/21/17</td></tr><tr><td rowspan="1" colspan="1">
                      <abbrev xmlns:xlink="http://www.w3.org/1999/xlink" xlink:title="number of preventrals" xlink:type="simple">PreVen</abbrev>
                    </td><td rowspan="1" colspan="1">4</td><td rowspan="1" colspan="1">3</td></tr><tr><td rowspan="1" colspan="1">
                      <abbrev xmlns:xlink="http://www.w3.org/1999/xlink" xlink:title="number of ventrals" xlink:type="simple">Ven</abbrev>
                    </td><td rowspan="1" colspan="1">155</td><td rowspan="1" colspan="1">154</td></tr><tr><td rowspan="1" colspan="1">
                      <abbrev xmlns:xlink="http://www.w3.org/1999/xlink" xlink:title="number of subcaudals" xlink:type="simple">SubC</abbrev>
                    </td><td rowspan="1" colspan="1">39</td><td rowspan="1" colspan="1">38</td></tr><tr><td rowspan="1" colspan="1">
                      <abbrev xmlns:xlink="http://www.w3.org/1999/xlink" xlink:title="dorsal head scales circum posterior pileus, counted from (including) upper PoO left head side to upper PoO right side" xlink:type="simple">CpP</abbrev>
                    </td><td rowspan="1" colspan="1">18</td><td rowspan="1" colspan="1">17</td></tr><tr><td rowspan="1" colspan="1">
                      <abbrev xmlns:xlink="http://www.w3.org/1999/xlink" xlink:title="number of preoculars" xlink:type="simple">PrO</abbrev>
                    </td><td rowspan="1" colspan="1">3/3</td><td rowspan="1" colspan="1">3/3</td></tr><tr><td rowspan="1" colspan="1">
                      <abbrev xmlns:xlink="http://www.w3.org/1999/xlink" xlink:title="number of postoculars" xlink:type="simple">PoO</abbrev>
                    </td><td rowspan="1" colspan="1">3/3</td><td rowspan="1" colspan="1">3/3</td></tr><tr><td rowspan="1" colspan="1">
                      <abbrev xmlns:xlink="http://www.w3.org/1999/xlink" xlink:title="number of supralabials" xlink:type="simple">SupL</abbrev>
                    </td><td rowspan="1" colspan="1">7/7</td><td rowspan="1" colspan="1">7/7</td></tr><tr><td rowspan="1" colspan="1">
                      <abbrev xmlns:xlink="http://www.w3.org/1999/xlink" xlink:title="number of sublabials" xlink:type="simple">SubL</abbrev>
                    </td><td rowspan="1" colspan="1">9/9</td><td rowspan="1" colspan="1">9/9</td></tr></tbody></table></table-wrap><table-wrap id="T16" position="float" orientation="portrait"><label>Table 7.</label><caption><p>Main meristic and mesural traits of type material of <italic><tp:taxon-name><tp:taxon-name-part taxon-name-part-type="genus" reg="Gloydius">Gloydius</tp:taxon-name-part> <tp:taxon-name-part taxon-name-part-type="species" reg="hazarensis">hazarensis</tp:taxon-name-part></tp:taxon-name></italic> sp. nov.</p></caption><table><tbody><tr><th rowspan="1" colspan="1"/><th rowspan="1" colspan="1"><named-content xmlns:xlink="http://www.w3.org/1999/xlink" content-type="dwc:institutional_code" xlink:title="Florida Museum of Natural History- Zoology, Paleontology &amp; Paleobotany" xlink:href="https://scientific-collections.gbif.org/institution/ab8b25c4-f95e-437b-82df-5aed3c9031ec" xlink:type="simple">UF</named-content> 70652</th><th rowspan="1" colspan="1"><named-content xmlns:xlink="http://www.w3.org/1999/xlink" content-type="dwc:institutional_code" xlink:title="Florida Museum of Natural History- Zoology, Paleontology &amp; Paleobotany" xlink:href="https://scientific-collections.gbif.org/institution/ab8b25c4-f95e-437b-82df-5aed3c9031ec" xlink:type="simple">UF</named-content> 70656</th><th rowspan="1" colspan="1"><named-content xmlns:xlink="http://www.w3.org/1999/xlink" content-type="dwc:institutional_code" xlink:title="Florida Museum of Natural History- Zoology, Paleontology &amp; Paleobotany" xlink:href="https://scientific-collections.gbif.org/institution/ab8b25c4-f95e-437b-82df-5aed3c9031ec" xlink:type="simple">UF</named-content> 70657</th><th rowspan="1" colspan="1"><named-content xmlns:xlink="http://www.w3.org/1999/xlink" content-type="dwc:institutional_code" xlink:title="Florida Museum of Natural History- Zoology, Paleontology &amp; Paleobotany" xlink:href="https://scientific-collections.gbif.org/institution/ab8b25c4-f95e-437b-82df-5aed3c9031ec" xlink:type="simple">UF</named-content> 82634</th><th rowspan="1" colspan="1"><named-content xmlns:xlink="http://www.w3.org/1999/xlink" content-type="dwc:institutional_code" xlink:title="Naturhistorisches Museum Wien" xlink:href="https://scientific-collections.gbif.org/institution/37a95137-fb12-4e75-b35c-ffc6e5af94f9" xlink:type="simple">NHMW</named-content> 17078:1</th></tr><tr><td rowspan="1" colspan="1">Type status</td><td rowspan="1" colspan="1">Holotype</td><td rowspan="1" colspan="1">Paratype</td><td rowspan="1" colspan="1">Paratype</td><td rowspan="1" colspan="1">Paratype</td><td rowspan="1" colspan="1">Paratype</td></tr><tr><td rowspan="1" colspan="1">Sex</td><td rowspan="1" colspan="1">Female</td><td rowspan="1" colspan="1">Female</td><td rowspan="1" colspan="1">Female</td><td rowspan="1" colspan="1">Female</td><td rowspan="1" colspan="1">Male</td></tr><tr><td rowspan="1" colspan="1">
                      <abbrev xmlns:xlink="http://www.w3.org/1999/xlink" xlink:title="snout-vent length" xlink:type="simple">SVL</abbrev>
                    </td><td rowspan="1" colspan="1">400</td><td rowspan="1" colspan="1">404</td><td rowspan="1" colspan="1">481</td><td rowspan="1" colspan="1">561</td><td rowspan="1" colspan="1">518</td></tr><tr><td rowspan="1" colspan="1">
                      <abbrev xmlns:xlink="http://www.w3.org/1999/xlink" xlink:title="tail length" xlink:type="simple">TaL</abbrev>
                    </td><td rowspan="1" colspan="1">56</td><td rowspan="1" colspan="1">64</td><td rowspan="1" colspan="1">68</td><td rowspan="1" colspan="1">83</td><td rowspan="1" colspan="1">85</td></tr><tr><td rowspan="1" colspan="1">
                      <abbrev xmlns:xlink="http://www.w3.org/1999/xlink" xlink:title="head length, measured from tip of snout to posterior edge of the parietal scales" xlink:type="simple">HL1</abbrev>
                    </td><td rowspan="1" colspan="1">13.7</td><td rowspan="1" colspan="1">13.4</td><td rowspan="1" colspan="1">14.6</td><td rowspan="1" colspan="1">17.7</td><td rowspan="1" colspan="1">17.4</td></tr><tr><td rowspan="1" colspan="1">
                      <abbrev xmlns:xlink="http://www.w3.org/1999/xlink" xlink:title="head length, measured from tip of snout to posterior edge of the mandible" xlink:type="simple">HL2</abbrev>
                    </td><td rowspan="1" colspan="1">20.3</td><td rowspan="1" colspan="1">20.5</td><td rowspan="1" colspan="1">23.8</td><td rowspan="1" colspan="1">28.6</td><td rowspan="1" colspan="1">24.9</td></tr><tr><td rowspan="1" colspan="1">
                      <abbrev xmlns:xlink="http://www.w3.org/1999/xlink" xlink:title="head width, measured at its widest lateral extension" xlink:type="simple">HW</abbrev>
                    </td><td rowspan="1" colspan="1">11.3</td><td rowspan="1" colspan="1">10.9</td><td rowspan="1" colspan="1">13.2</td><td rowspan="1" colspan="1">15.9</td><td rowspan="1" colspan="1">17.2</td></tr><tr><td rowspan="1" colspan="1">
                      <abbrev xmlns:xlink="http://www.w3.org/1999/xlink" xlink:title="dorsal scale rows: numbers are given at one head length behind head (dorsalia 1), at midbody (taken halfway along the total number of ventral scales; dorsalia 2), and at one head length before vent, respectively (dorsalia 3)" xlink:type="simple">DSR</abbrev>
                    </td><td rowspan="1" colspan="1">21/20/17</td><td rowspan="1" colspan="1">21/20/17</td><td rowspan="1" colspan="1">21/21/17</td><td rowspan="1" colspan="1">21/21/17</td><td rowspan="1" colspan="1">23/21/17</td></tr><tr><td rowspan="1" colspan="1">
                      <abbrev xmlns:xlink="http://www.w3.org/1999/xlink" xlink:title="number of preventrals" xlink:type="simple">PreVen</abbrev>
                    </td><td rowspan="1" colspan="1">3</td><td rowspan="1" colspan="1">3</td><td rowspan="1" colspan="1">4</td><td rowspan="1" colspan="1">2</td><td rowspan="1" colspan="1">4</td></tr><tr><td rowspan="1" colspan="1">
                      <abbrev xmlns:xlink="http://www.w3.org/1999/xlink" xlink:title="number of ventrals" xlink:type="simple">Ven</abbrev>
                    </td><td rowspan="1" colspan="1">163</td><td rowspan="1" colspan="1">161</td><td rowspan="1" colspan="1">164</td><td rowspan="1" colspan="1">166</td><td rowspan="1" colspan="1">155</td></tr><tr><td rowspan="1" colspan="1">
                      <abbrev xmlns:xlink="http://www.w3.org/1999/xlink" xlink:title="number of subcaudals" xlink:type="simple">SubC</abbrev>
                    </td><td rowspan="1" colspan="1">41</td><td rowspan="1" colspan="1">44</td><td rowspan="1" colspan="1">40</td><td rowspan="1" colspan="1">44</td><td rowspan="1" colspan="1">48</td></tr><tr><td rowspan="1" colspan="1">
                      <abbrev xmlns:xlink="http://www.w3.org/1999/xlink" xlink:title="dorsal head scales circum posterior pileus, counted from (including) upper PoO left head side to upper PoO right side" xlink:type="simple">CpP</abbrev>
                    </td><td rowspan="1" colspan="1">15</td><td rowspan="1" colspan="1">17</td><td rowspan="1" colspan="1">14</td><td rowspan="1" colspan="1">19</td><td rowspan="1" colspan="1">15</td></tr><tr><td rowspan="1" colspan="1">
                      <abbrev xmlns:xlink="http://www.w3.org/1999/xlink" xlink:title="number of preoculars" xlink:type="simple">PrO</abbrev>
                    </td><td rowspan="1" colspan="1">3/3</td><td rowspan="1" colspan="1">3/3</td><td rowspan="1" colspan="1">3/3</td><td rowspan="1" colspan="1">3/3</td><td rowspan="1" colspan="1">2/2</td></tr><tr><td rowspan="1" colspan="1">
                      <abbrev xmlns:xlink="http://www.w3.org/1999/xlink" xlink:title="number of postoculars" xlink:type="simple">PoO</abbrev>
                    </td><td rowspan="1" colspan="1">2/2</td><td rowspan="1" colspan="1">2/2</td><td rowspan="1" colspan="1">2/2</td><td rowspan="1" colspan="1">3/2</td><td rowspan="1" colspan="1">3/3</td></tr><tr><td rowspan="1" colspan="1">
                      <abbrev xmlns:xlink="http://www.w3.org/1999/xlink" xlink:title="number of supralabials" xlink:type="simple">SupL</abbrev>
                    </td><td rowspan="1" colspan="1">7/7</td><td rowspan="1" colspan="1">7/7</td><td rowspan="1" colspan="1">7/7</td><td rowspan="1" colspan="1">7/7</td><td rowspan="1" colspan="1">7/7</td></tr><tr><td rowspan="1" colspan="1">
                      <abbrev xmlns:xlink="http://www.w3.org/1999/xlink" xlink:title="number of sublabials" xlink:type="simple">SubL</abbrev>
                    </td><td rowspan="1" colspan="1">10/10</td><td rowspan="1" colspan="1">10/10</td><td rowspan="1" colspan="1">10/10</td><td rowspan="1" colspan="1">10/10</td><td rowspan="1" colspan="1">10/10</td></tr></tbody></table></table-wrap><table-wrap id="T18" position="float" orientation="portrait"><label>Table 8.</label><caption><p>Main meristic and mensural traits of type material of <italic><tp:taxon-name><tp:taxon-name-part taxon-name-part-type="genus" reg="Gloydius">Gloydius</tp:taxon-name-part> <tp:taxon-name-part taxon-name-part-type="species" reg="nepalensis">nepalensis</tp:taxon-name-part></tp:taxon-name></italic> sp. nov.</p></caption><table><tbody><tr><th rowspan="1" colspan="1"/><th rowspan="1" colspan="1"><abbrev xmlns:xlink="http://www.w3.org/1999/xlink" content-type="institution" xlink:title="Museum für Naturkunde, Leibniz-Institut für Evolutions- und Biodiversitätsforschung, Berlin, Germany, formerly Zoologisches Museum Berlin" xlink:type="simple">ZMB</abbrev> 65613</th><th rowspan="1" colspan="1"><abbrev xmlns:xlink="http://www.w3.org/1999/xlink" content-type="institution" xlink:title="Natural History Museum, London, UK, formerly British Museum (Nat. Hist.)" xlink:type="simple">BMNH</abbrev> 1953.1.1.71</th><th rowspan="1" colspan="1"><named-content xmlns:xlink="http://www.w3.org/1999/xlink" content-type="dwc:institutional_code" xlink:title="Muséum d'histoire naturelle de Genève" xlink:href="https://scientific-collections.gbif.org/institution/8d572607-d32c-4477-8834-c9dbe76c57f9" xlink:type="simple">MHNG</named-content> 1329.6</th><th rowspan="1" colspan="1"><named-content xmlns:xlink="http://www.w3.org/1999/xlink" content-type="dwc:institutional_code" xlink:title="Muséum d'histoire naturelle de Genève" xlink:href="https://scientific-collections.gbif.org/institution/8d572607-d32c-4477-8834-c9dbe76c57f9" xlink:type="simple">MHNG</named-content> 1329.8</th><th rowspan="1" colspan="1"><abbrev xmlns:xlink="http://www.w3.org/1999/xlink" content-type="institution" xlink:title="Natural History Museum Kathmandu, Nepal" xlink:type="simple">NHMK</abbrev> 254</th><th rowspan="1" colspan="1"><abbrev xmlns:xlink="http://www.w3.org/1999/xlink" content-type="institution" xlink:title="Naturkundemuseum Erfurt, Germany" xlink:type="simple">NME</abbrev> R 0544/07</th><th rowspan="1" colspan="1"><abbrev xmlns:xlink="http://www.w3.org/1999/xlink" content-type="institution" xlink:title="Naturalis Biodiversity Center, Leiden, The Netherlands" xlink:type="simple">RMNH.RENA</abbrev>. 20512</th><th rowspan="1" colspan="1"><abbrev xmlns:xlink="http://www.w3.org/1999/xlink" content-type="institution" xlink:title="Naturalis Biodiversity Center, Leiden, The Netherlands" xlink:type="simple">RMNH.RENA</abbrev>. 20513</th><th rowspan="1" colspan="1"><abbrev xmlns:xlink="http://www.w3.org/1999/xlink" content-type="institution" xlink:title="Museum für Naturkunde, Leibniz-Institut für Evolutions- und Biodiversitätsforschung, Berlin, Germany, formerly Zoologisches Museum Berlin" xlink:type="simple">ZMB</abbrev> 65612</th><th rowspan="1" colspan="1"><abbrev xmlns:xlink="http://www.w3.org/1999/xlink" content-type="institution" xlink:title="Zoologische Staatssammlung München, Munich, Germany" xlink:type="simple">ZSM</abbrev> 154/1973/1</th><th rowspan="1" colspan="1"><abbrev xmlns:xlink="http://www.w3.org/1999/xlink" content-type="institution" xlink:title="Zoologische Staatssammlung München, Munich, Germany" xlink:type="simple">ZSM</abbrev> 154/1973/2</th><th rowspan="1" colspan="1"><abbrev xmlns:xlink="http://www.w3.org/1999/xlink" content-type="institution" xlink:title="Zoologische Staatssammlung München, Munich, Germany" xlink:type="simple">ZSM</abbrev> 154/1973/4</th><th rowspan="1" colspan="1"><abbrev xmlns:xlink="http://www.w3.org/1999/xlink" content-type="institution" xlink:title="Zoologische Staatssammlung München, Munich, Germany" xlink:type="simple">ZSM</abbrev> 156/1973/1</th><th rowspan="1" colspan="1"><abbrev xmlns:xlink="http://www.w3.org/1999/xlink" content-type="institution" xlink:title="Zoologische Staatssammlung München, Munich, Germany" xlink:type="simple">ZSM</abbrev> 157/1973</th></tr><tr><td rowspan="1" colspan="1">Type status</td><td rowspan="1" colspan="1">Holotype</td><td rowspan="1" colspan="1">Paratype</td><td rowspan="1" colspan="1">Paratype</td><td rowspan="1" colspan="1">Paratype</td><td rowspan="1" colspan="1">Paratype</td><td rowspan="1" colspan="1">Paratype</td><td rowspan="1" colspan="1">Paratype</td><td rowspan="1" colspan="1">Paratype</td><td rowspan="1" colspan="1">Paratype</td><td rowspan="1" colspan="1">Paratype</td><td rowspan="1" colspan="1">Paratype</td><td rowspan="1" colspan="1">Paratype</td><td rowspan="1" colspan="1">Paratype</td><td rowspan="1" colspan="1">Paratype</td></tr><tr><td rowspan="1" colspan="1">Sex</td><td rowspan="1" colspan="1">Male</td><td rowspan="1" colspan="1">Female</td><td rowspan="1" colspan="1">Male</td><td rowspan="1" colspan="1">Female</td><td rowspan="1" colspan="1">Male</td><td rowspan="1" colspan="1">Male</td><td rowspan="1" colspan="1">Male</td><td rowspan="1" colspan="1">Female</td><td rowspan="1" colspan="1">Female</td><td rowspan="1" colspan="1">Male</td><td rowspan="1" colspan="1">Female</td><td rowspan="1" colspan="1">Male</td><td rowspan="1" colspan="1">Male</td><td rowspan="1" colspan="1">Male</td></tr><tr><td rowspan="1" colspan="1">
                      <abbrev xmlns:xlink="http://www.w3.org/1999/xlink" xlink:title="snout-vent length" xlink:type="simple">SVL</abbrev>
                    </td><td rowspan="1" colspan="1">418</td><td rowspan="1" colspan="1">167</td><td rowspan="1" colspan="1">507</td><td rowspan="1" colspan="1">490</td><td rowspan="1" colspan="1">505</td><td rowspan="1" colspan="1">549</td><td rowspan="1" colspan="1">356</td><td rowspan="1" colspan="1">477</td><td rowspan="1" colspan="1">521</td><td rowspan="1" colspan="1">455</td><td rowspan="1" colspan="1">453</td><td rowspan="1" colspan="1">487</td><td rowspan="1" colspan="1">509</td><td rowspan="1" colspan="1">482</td></tr><tr><td rowspan="1" colspan="1">
                      <abbrev xmlns:xlink="http://www.w3.org/1999/xlink" xlink:title="tail length" xlink:type="simple">TaL</abbrev>
                    </td><td rowspan="1" colspan="1">76</td><td rowspan="1" colspan="1">28</td><td rowspan="1" colspan="1">81</td><td rowspan="1" colspan="1">76</td><td rowspan="1" colspan="1">74</td><td rowspan="1" colspan="1">78</td><td rowspan="1" colspan="1">53</td><td rowspan="1" colspan="1">76</td><td rowspan="1" colspan="1">80</td><td rowspan="1" colspan="1">84</td><td rowspan="1" colspan="1">70</td><td rowspan="1" colspan="1">76</td><td rowspan="1" colspan="1">83</td><td rowspan="1" colspan="1">85</td></tr><tr><td rowspan="1" colspan="1">
                      <abbrev xmlns:xlink="http://www.w3.org/1999/xlink" xlink:title="head length, measured from tip of snout to posterior edge of the parietal scales" xlink:type="simple">HL1</abbrev>
                    </td><td rowspan="1" colspan="1">15.0</td><td rowspan="1" colspan="1">10.2</td><td rowspan="1" colspan="1">18.2</td><td rowspan="1" colspan="1">15.8</td><td rowspan="1" colspan="1">15.8</td><td rowspan="1" colspan="1">17.5</td><td rowspan="1" colspan="1">12.5</td><td rowspan="1" colspan="1">16.8</td><td rowspan="1" colspan="1">18.0</td><td rowspan="1" colspan="1">15.7</td><td rowspan="1" colspan="1">14.2</td><td rowspan="1" colspan="1">17.8</td><td rowspan="1" colspan="1">17.8</td><td rowspan="1" colspan="1">16.4</td></tr><tr><td rowspan="1" colspan="1">
                      <abbrev xmlns:xlink="http://www.w3.org/1999/xlink" xlink:title="head length, measured from tip of snout to posterior edge of the mandible" xlink:type="simple">HL2</abbrev>
                    </td><td rowspan="1" colspan="1">22.8</td><td rowspan="1" colspan="1">14.3</td><td rowspan="1" colspan="1">24.5</td><td rowspan="1" colspan="1">24.9</td><td rowspan="1" colspan="1">20.2</td><td rowspan="1" colspan="1">25.9</td><td rowspan="1" colspan="1">19.1</td><td rowspan="1" colspan="1">25.0</td><td rowspan="1" colspan="1">25.9</td><td rowspan="1" colspan="1">24.1</td><td rowspan="1" colspan="1">23.3</td><td rowspan="1" colspan="1">27.3</td><td rowspan="1" colspan="1">25.9</td><td rowspan="1" colspan="1">25.3</td></tr><tr><td rowspan="1" colspan="1">
                      <abbrev xmlns:xlink="http://www.w3.org/1999/xlink" xlink:title="head width, measured at its widest lateral extension" xlink:type="simple">HW</abbrev>
                    </td><td rowspan="1" colspan="1">13.0</td><td rowspan="1" colspan="1">7.9</td><td rowspan="1" colspan="1">13.2</td><td rowspan="1" colspan="1">14.3</td><td rowspan="1" colspan="1">14.7</td><td rowspan="1" colspan="1">17.4</td><td rowspan="1" colspan="1">12.1</td><td rowspan="1" colspan="1">15.1</td><td rowspan="1" colspan="1">17.0</td><td rowspan="1" colspan="1">16.3</td><td rowspan="1" colspan="1">15.3</td><td rowspan="1" colspan="1">20.0</td><td rowspan="1" colspan="1">18.8</td><td rowspan="1" colspan="1">14.6</td></tr><tr><td rowspan="1" colspan="1">
                      <abbrev xmlns:xlink="http://www.w3.org/1999/xlink" xlink:title="dorsal scale rows: numbers are given at one head length behind head (dorsalia 1), at midbody (taken halfway along the total number of ventral scales; dorsalia 2), and at one head length before vent, respectively (dorsalia 3)" xlink:type="simple">DSR</abbrev>
                    </td><td rowspan="1" colspan="1">21/ 21/17</td><td rowspan="1" colspan="1">23/ 21/17</td><td rowspan="1" colspan="1">21/ 19/15</td><td rowspan="1" colspan="1">21/ 19/17</td><td rowspan="1" colspan="1">n.n./19/n.n.</td><td rowspan="1" colspan="1">21/ 21/17</td><td rowspan="1" colspan="1">23/ 21/17</td><td rowspan="1" colspan="1">23/ 21/17</td><td rowspan="1" colspan="1">22/ 23/17</td><td rowspan="1" colspan="1">23/ 21/17</td><td rowspan="1" colspan="1">21/ 21/17</td><td rowspan="1" colspan="1">23/ 21/17</td><td rowspan="1" colspan="1">21/ 21/17</td><td rowspan="1" colspan="1">23/ 21/17</td></tr><tr><td rowspan="1" colspan="1">
                      <abbrev xmlns:xlink="http://www.w3.org/1999/xlink" xlink:title="number of preventrals" xlink:type="simple">PreVen</abbrev>
                    </td><td rowspan="1" colspan="1">3</td><td rowspan="1" colspan="1">3</td><td rowspan="1" colspan="1">1</td><td rowspan="1" colspan="1">2</td><td rowspan="1" colspan="1">1</td><td rowspan="1" colspan="1">1</td><td rowspan="1" colspan="1">2</td><td rowspan="1" colspan="1">2</td><td rowspan="1" colspan="1">3</td><td rowspan="1" colspan="1">2</td><td rowspan="1" colspan="1">1</td><td rowspan="1" colspan="1">3</td><td rowspan="1" colspan="1">2</td><td rowspan="1" colspan="1">3</td></tr><tr><td rowspan="1" colspan="1">
                      <abbrev xmlns:xlink="http://www.w3.org/1999/xlink" xlink:title="number of ventrals" xlink:type="simple">Ven</abbrev>
                    </td><td rowspan="1" colspan="1">145</td><td rowspan="1" colspan="1">159</td><td rowspan="1" colspan="1">150</td><td rowspan="1" colspan="1">149</td><td rowspan="1" colspan="1">145</td><td rowspan="1" colspan="1">158</td><td rowspan="1" colspan="1">145</td><td rowspan="1" colspan="1">150</td><td rowspan="1" colspan="1">153</td><td rowspan="1" colspan="1">147</td><td rowspan="1" colspan="1">154</td><td rowspan="1" colspan="1">146</td><td rowspan="1" colspan="1">147</td><td rowspan="1" colspan="1">145</td></tr><tr><td rowspan="1" colspan="1">
                      <abbrev xmlns:xlink="http://www.w3.org/1999/xlink" xlink:title="number of subcaudals" xlink:type="simple">SubC</abbrev>
                    </td><td rowspan="1" colspan="1">42</td><td rowspan="1" colspan="1">41</td><td rowspan="1" colspan="1">41</td><td rowspan="1" colspan="1">39</td><td rowspan="1" colspan="1">41</td><td rowspan="1" colspan="1">44</td><td rowspan="1" colspan="1">43</td><td rowspan="1" colspan="1">39</td><td rowspan="1" colspan="1">41</td><td rowspan="1" colspan="1">43</td><td rowspan="1" colspan="1">40</td><td rowspan="1" colspan="1">39</td><td rowspan="1" colspan="1">39</td><td rowspan="1" colspan="1">42</td></tr><tr><td rowspan="1" colspan="1">
                      <abbrev xmlns:xlink="http://www.w3.org/1999/xlink" xlink:title="dorsal head scales circum posterior pileus, counted from (including) upper PoO left head side to upper PoO right side" xlink:type="simple">CpP</abbrev>
                    </td><td rowspan="1" colspan="1">14</td><td rowspan="1" colspan="1">16</td><td rowspan="1" colspan="1">16</td><td rowspan="1" colspan="1">16</td><td rowspan="1" colspan="1">13</td><td rowspan="1" colspan="1">17</td><td rowspan="1" colspan="1">14</td><td rowspan="1" colspan="1">13</td><td rowspan="1" colspan="1">18</td><td rowspan="1" colspan="1">15</td><td rowspan="1" colspan="1">14</td><td rowspan="1" colspan="1">15</td><td rowspan="1" colspan="1">14</td><td rowspan="1" colspan="1">15</td></tr><tr><td rowspan="1" colspan="1">
                      <abbrev xmlns:xlink="http://www.w3.org/1999/xlink" xlink:title="number of preoculars" xlink:type="simple">PrO</abbrev>
                    </td><td rowspan="1" colspan="1">2/2</td><td rowspan="1" colspan="1">2/2</td><td rowspan="1" colspan="1">2/2</td><td rowspan="1" colspan="1">2/2</td><td rowspan="1" colspan="1">2/2</td><td rowspan="1" colspan="1">2/2</td><td rowspan="1" colspan="1">2/2</td><td rowspan="1" colspan="1">2/2</td><td rowspan="1" colspan="1">2/2</td><td rowspan="1" colspan="1">2/2</td><td rowspan="1" colspan="1">2/2</td><td rowspan="1" colspan="1">2/2</td><td rowspan="1" colspan="1">2/2</td><td rowspan="1" colspan="1">2/2</td></tr><tr><td rowspan="1" colspan="1">
                      <abbrev xmlns:xlink="http://www.w3.org/1999/xlink" xlink:title="number of postoculars" xlink:type="simple">PoO</abbrev>
                    </td><td rowspan="1" colspan="1">2/2</td><td rowspan="1" colspan="1">2/2</td><td rowspan="1" colspan="1">2/2</td><td rowspan="1" colspan="1">2/2</td><td rowspan="1" colspan="1">2/2</td><td rowspan="1" colspan="1">3/2</td><td rowspan="1" colspan="1">2/2</td><td rowspan="1" colspan="1">3/3</td><td rowspan="1" colspan="1">2/2</td><td rowspan="1" colspan="1">2/2</td><td rowspan="1" colspan="1">2/2</td><td rowspan="1" colspan="1">2/2</td><td rowspan="1" colspan="1">2/3</td><td rowspan="1" colspan="1">2/2</td></tr><tr><td rowspan="1" colspan="1">
                      <abbrev xmlns:xlink="http://www.w3.org/1999/xlink" xlink:title="number of supralabials" xlink:type="simple">SupL</abbrev>
                    </td><td rowspan="1" colspan="1">7/7</td><td rowspan="1" colspan="1">7/7</td><td rowspan="1" colspan="1">6/6</td><td rowspan="1" colspan="1">6/7</td><td rowspan="1" colspan="1">7/7</td><td rowspan="1" colspan="1">7/7</td><td rowspan="1" colspan="1">7/7</td><td rowspan="1" colspan="1">7/7</td><td rowspan="1" colspan="1">8/7</td><td rowspan="1" colspan="1">7/7</td><td rowspan="1" colspan="1">7/7</td><td rowspan="1" colspan="1">7/7</td><td rowspan="1" colspan="1">7/7</td><td rowspan="1" colspan="1">7/7</td></tr><tr><td rowspan="1" colspan="1">
                      <abbrev xmlns:xlink="http://www.w3.org/1999/xlink" xlink:title="number of sublabials" xlink:type="simple">SubL</abbrev>
                    </td><td rowspan="1" colspan="1">9/9</td><td rowspan="1" colspan="1">9/10</td><td rowspan="1" colspan="1">9/10</td><td rowspan="1" colspan="1">7/7</td><td rowspan="1" colspan="1">9/9</td><td rowspan="1" colspan="1">9/9</td><td rowspan="1" colspan="1">9/9</td><td rowspan="1" colspan="1">8/8</td><td rowspan="1" colspan="1">9/8</td><td rowspan="1" colspan="1">9/9</td><td rowspan="1" colspan="1">9/9</td><td rowspan="1" colspan="1">9/9</td><td rowspan="1" colspan="1">8/8</td><td rowspan="1" colspan="1">9/9</td></tr></tbody></table></table-wrap></tp:treatment-sec><tp:treatment-sec sec-type="Variation"><title>Variation.</title><p>The paratypes and other examined material agree well with the holotype in general appearance. For differences based on sexual dimorphism, morphometrics and scalation we refer to Tables 3, 4, 8. Meristic and morphometric characters of <italic><tp:taxon-name><tp:taxon-name-part taxon-name-part-type="genus" reg="Gloydius">G.</tp:taxon-name-part> <tp:taxon-name-part taxon-name-part-type="species" reg="nepalensis">nepalensis</tp:taxon-name-part></tp:taxon-name></italic> sp. nov. can be summarised as follows: a single loreal, higher than wide or sometimes as high as wide; nasal completely divided or only exceptionally partly divided below naris; always two elongated preoculars, the lower narrower; a single supraocular; usually two, rarely three postoculars, upper reaching onto top of head and touching the parietal, the lower one can be described as postsubocular and touches with its anterior side the upper posterior edge of the third supralabial; rostral scale wider than high; two internasals wider than long; two prefrontals, ratio of length to width variable sometimes almost the same length; frontal bell-shaped, little longer than wide or as long as wide; predominantly three, often two, exceptionally four anterior and predominantly three, rarely four or two, exceptionally five posterior temporals; usually seven, rarely six, exceptionally eight supralabials, always the third in contact with the eye; 13–20 circum-pileus scales; usually nine, sometimes eight, rarely seven or ten sublabials, predominantly first three, rarely first four in contact with anterior submaxillars; two pairs of submaxillars, anterior usually twice as wide and 31–100% longer than posterior; followed by 2–4 rows of paired gular scales, increasing in size posteriorly; anterior dorsal scales in 21 or 23, sometimes in 22 rows, midbody dorsal scales predominantly in 21, rarely in 19, exceptionally in 22 or 23 rows, posterior dorsal scales predominantly in 17, rarely in 15, exceptionally in 16 rows; predominantly two, sometimes one or three, rarely four or no preventrals; 140–161 ventrals (males 140–158, females 146–161); 38–48 paired subcaudal scales (males 39–48, females 38–42); sum of ventral and subcaudal scales 185–207 (males 185–207, females 188–205). Body compact, subcylindrical; tail short, ratio <abbrev xmlns:xlink="http://www.w3.org/1999/xlink" xlink:title="tail length" xlink:type="simple">TaL</abbrev>/<abbrev xmlns:xlink="http://www.w3.org/1999/xlink" xlink:title="total length" xlink:type="simple">TL</abbrev> 0.124–0.172 (males 0.124–0.172, females 0.127–0.156); maximum recorded <abbrev xmlns:xlink="http://www.w3.org/1999/xlink" xlink:title="snout-vent length" xlink:type="simple">SVL</abbrev> of examined material in males 609 mm, in females 535 mm; maximum recorded <abbrev xmlns:xlink="http://www.w3.org/1999/xlink" xlink:title="tail length" xlink:type="simple">TaL</abbrev> of examined material in males 93 mm, in females 80 mm; maximum recorded <abbrev xmlns:xlink="http://www.w3.org/1999/xlink" xlink:title="total length" xlink:type="simple">TL</abbrev> of examined material in males 648 mm, in females 614 mm.</p></tp:treatment-sec><tp:treatment-sec sec-type="Sum formula of dorsal scale reduction in males"><title>Sum formula of dorsal scale reduction in males.</title><table-wrap id="T19" position="float" orientation="portrait"><table><tbody><tr><td rowspan="1" colspan="1">(6–7)</td><td rowspan="1" colspan="1">(6–8)</td><td rowspan="1" colspan="1">(8–23)</td><td rowspan="1" colspan="1">(15–106)</td><td rowspan="1" colspan="1">(96–116)</td><td rowspan="1" colspan="1">(140)</td></tr><tr><td rowspan="1" colspan="1">-6, 5+6, -12</td><td rowspan="1" colspan="1">-5, 3+4, 4+5, 5+6</td><td rowspan="1" colspan="1">3+, 4+5, 5+6</td><td rowspan="1" colspan="1">-5, 4+5, 5+6</td><td rowspan="1" colspan="1">3+4, 4+5</td><td rowspan="1" colspan="1">-4</td></tr><tr><td rowspan="1" colspan="6"><bold>(5)27 ---------------- 25 ---------------------- 23 ---------------- 21 -------------- 19 ------------- 17 ------------15</bold>.</td></tr><tr><td rowspan="1" colspan="1">-6, 3+4. -13</td><td rowspan="1" colspan="1">-5, 3+4, 4+5. 5+6</td><td rowspan="1" colspan="1">4+5, -10</td><td rowspan="1" colspan="1">4+5, 5+6, 6+7</td><td rowspan="1" colspan="1">3+4, 4+5</td><td rowspan="1" colspan="1">-4</td></tr><tr><td rowspan="1" colspan="1">(6)</td><td rowspan="1" colspan="1">(6–9)</td><td rowspan="1" colspan="1">(8–23)</td><td rowspan="1" colspan="1">(15–105)</td><td rowspan="1" colspan="1">(98–116)</td><td rowspan="1" colspan="1">(140)</td></tr></tbody></table></table-wrap></tp:treatment-sec><tp:treatment-sec sec-type="Sum formula of dorsal scale reduction in females"><title>Sum formula of dorsal scale reduction in females.</title><table-wrap id="T20" position="float" orientation="portrait"><table><tbody><tr><td rowspan="1" colspan="1">(7)</td><td rowspan="1" colspan="1">(6–16)</td><td rowspan="1" colspan="1">(11–92)</td><td rowspan="1" colspan="1">(69–115)</td><td rowspan="1" colspan="1">(93–133)</td></tr><tr><td rowspan="1" colspan="1">-6</td><td rowspan="1" colspan="1">3+4, 5+6</td><td rowspan="1" colspan="1">4+5, 5+6, -V</td><td rowspan="1" colspan="1">-5, 4+5, 5+6, -10</td><td rowspan="1" colspan="1">3+4, 4+5</td></tr><tr><td rowspan="1" colspan="5"><bold>(5)27 ----------25 -------------------- 23 ------------------- 21 ----------------------- 19 ------------------------- 17</bold>.</td></tr><tr><td rowspan="1" colspan="1">-6</td><td rowspan="1" colspan="1">4+5, 5+6</td><td rowspan="1" colspan="1">4+5, 5+6</td><td rowspan="1" colspan="1">4+5, -5, 5+6</td><td rowspan="1" colspan="1">4+5</td></tr><tr><td rowspan="1" colspan="1">(7)</td><td rowspan="1" colspan="1">(7–17)</td><td rowspan="1" colspan="1">(11–18)</td><td rowspan="1" colspan="1">(74–112)</td><td rowspan="1" colspan="1">(96–131)</td></tr></tbody></table></table-wrap></tp:treatment-sec><tp:treatment-sec sec-type="Variation in dentition"><title>Variation in dentition.</title><p>Maxillary bone with two posteriorly curved fangs on each side. Main fang 3.38–5.85 mm in length, i.e., 22.8–30.6% of skull length. Discharge orifice 0.55–1.35 mm in length, i.e., 14.84–23.1% of fang length. Palatine bone with three or four posteriorly curved teeth slightly decreasing in size posteriorly. Pterygoid bone with 7–10 posteriorly curved teeth, shorter than the palatine tooth, all nearly the same size. The posterior 60.9–66.1% of the pterygoid bone is without teeth. Mandibular bone with 10–12 posteriorly curved teeth gradually decreasing in size posteriorly. The first two teeth closer together than the rest. Splenial either 87.7–173.9% of length of angular or fused. The total length of splenial-angular complex spans 24.2–36.6% of the mandibular bone. The dental is 35.4–38.8% as long as the mandibular bone.</p></tp:treatment-sec><tp:treatment-sec sec-type="Variation in live colouration and pattern"><title>Variation in live colouration and pattern.</title><p>Dorsal ground colour can vary from Tawny Olive (Colour 17) to Drab-Gray (256) or Smoke Gray (266); number of dorsolateral blotches varies from 26–33 on body and from 6–10 on tail; in some populations (e.g., Humla) body blotches can merge vertebrally and form irregularly shaped broad bands especially across the posterior part of body and tail; rarely a nearly completely striped morph is reported (<xref ref-type="bibr" rid="B48">Gumprecht et al. 2004</xref>: 66, fig. 1; <xref ref-type="bibr" rid="B121">Sharma et al. 2013</xref>: 51, fig. 83); dorsal ground colour can darken considerably to Sepia (279) during preservation, so that the dorsal pattern elements of the head and body are no longer recognisable.</p></tp:treatment-sec><tp:treatment-sec sec-type="Etymology"><title>Etymology.</title><p>The specific epithet <italic>nepalensis</italic> is a latinised adjective meaning "from Nepal," referring to the country where the species was discovered. Located in the central Himalaya, Nepal encompasses an exceptionally diverse range of ecosystems, from subtropical lowlands to alpine environments. The name honours the geographic origin of the species and highlights the country’s ecological significance as part of the Himalayan biodiversity hotspot, which supports many range-restricted and endemic species. It also acknowledges Nepal’s increasing role in herpetological research and conservation in South Asia. The name has previously been used for various amphibian and reptile species, including <italic><tp:taxon-name><tp:taxon-name-part taxon-name-part-type="genus" reg="Scutiger">Scutiger</tp:taxon-name-part> <tp:taxon-name-part taxon-name-part-type="species" reg="nepalensis">nepalensis</tp:taxon-name-part></tp:taxon-name></italic> Dubois, 1974, <italic><tp:taxon-name><tp:taxon-name-part taxon-name-part-type="genus" reg="Minervarya">Minervarya</tp:taxon-name-part> <tp:taxon-name-part taxon-name-part-type="species" reg="nepalensis">nepalensis</tp:taxon-name-part></tp:taxon-name></italic> (Dubois, 1975), <italic><tp:taxon-name><tp:taxon-name-part taxon-name-part-type="genus" reg="Cyrtodactylus">Cyrtodactylus</tp:taxon-name-part> <tp:taxon-name-part taxon-name-part-type="species" reg="nepalensis">nepalensis</tp:taxon-name-part></tp:taxon-name></italic> (Schleich &amp; Kästle, 1998), or <italic><tp:taxon-name><tp:taxon-name-part taxon-name-part-type="genus" reg="Ablepharus">Ablepharus</tp:taxon-name-part> <tp:taxon-name-part taxon-name-part-type="species" reg="nepalensis">nepalensis</tp:taxon-name-part></tp:taxon-name></italic> (Eremchenko &amp; Helfenberger, 1998).</p></tp:treatment-sec><tp:treatment-sec sec-type="Distribution"><title>Distribution.</title><p><italic><tp:taxon-name><tp:taxon-name-part taxon-name-part-type="genus" reg="Gloydius">Gloydius</tp:taxon-name-part> <tp:taxon-name-part taxon-name-part-type="species" reg="nepalensis">nepalensis</tp:taxon-name-part></tp:taxon-name></italic> sp. nov. is a central Himalayan species and so far reported only from western and west-central Nepal (Fig. <xref ref-type="fig" rid="F9">9</xref>). Records are known from the districts of Humla, Jumla, and Dolpa in the Karnali Province and from the districts of Mustang, Baglung, Myagdi, and Manang in the Gandaki Province (own data; <xref ref-type="bibr" rid="B131">Smith and Battersby 1953</xref>; <xref ref-type="bibr" rid="B75">Kramer 1977</xref>; <xref ref-type="bibr" rid="B96">Nanhoe and Ouboter 1987</xref>; <xref ref-type="bibr" rid="B137">Sura 1987</xref>; <xref ref-type="bibr" rid="B42">Gloyd and Conant 1990</xref>; <xref ref-type="bibr" rid="B119">Shah 1995</xref>; <xref ref-type="bibr" rid="B116">Schleich and Kästle 2002</xref>; see also Fig. <xref ref-type="fig" rid="F9">9</xref> and Suppl. material <xref ref-type="supplementary-material" rid="S1">1</xref>: table SS3). The distribution of the species is based on 26 geographic coordinates forming a polygon with a range of ca 20,400 km<sup>2</sup>.</p><p>Various authors (e.g., <xref ref-type="bibr" rid="B104">Rai 2002</xref>; <xref ref-type="bibr" rid="B116">Schleich and Kästle 2002</xref>; <xref ref-type="bibr" rid="B120">Shah and Tiwari 2004</xref>; <xref ref-type="bibr" rid="B67">Kästle et al. 2013</xref>) list <italic><tp:taxon-name><tp:taxon-name-part taxon-name-part-type="genus" reg="Gloydius">G.</tp:taxon-name-part> <tp:taxon-name-part taxon-name-part-type="species" reg="himalayanus">himalayanus</tp:taxon-name-part></tp:taxon-name></italic> (sensu lato) for eastern Nepal. According to our research, there is still no credible evidence, neither photographs nor preserved voucher specimens, from east of the Annapurna region. Earlier records were mostly based on misidentified Mountain Pitvipers (<italic><tp:taxon-name><tp:taxon-name-part taxon-name-part-type="genus" reg="Ovophis">Ovophis</tp:taxon-name-part> <tp:taxon-name-part taxon-name-part-type="species" reg="monticola">monticola</tp:taxon-name-part></tp:taxon-name></italic>) as listed and depicted in <xref ref-type="bibr" rid="B115">Schleich and Kästle (2002</xref>: 1068 No 1, 2 and 15, pl. 111, figs 329–330; see also comments by <xref ref-type="bibr" rid="B48">Gumprecht et al. 2004</xref>: 20).</p></tp:treatment-sec><tp:treatment-sec sec-type="Habitat and ecology"><title>Habitat and ecology.</title><p><italic><tp:taxon-name><tp:taxon-name-part taxon-name-part-type="genus" reg="Gloydius">Gloydius</tp:taxon-name-part> <tp:taxon-name-part taxon-name-part-type="species" reg="nepalensis">nepalensis</tp:taxon-name-part></tp:taxon-name></italic> sp. nov. is recorded from elevations between 1640 and 3220 m (see Suppl. material <xref ref-type="supplementary-material" rid="S1">1</xref>: table SS3). The species is associated with dry areas where it was found in open rocky habitats with scattered small bushes and stones on slopes near dry coniferous forests consisting of <italic><tp:taxon-name><tp:taxon-name-part taxon-name-part-type="genus" reg="Picea">Picea</tp:taxon-name-part></tp:taxon-name></italic> and <italic><tp:taxon-name><tp:taxon-name-part taxon-name-part-type="genus" reg="Pinus">Pinus</tp:taxon-name-part></tp:taxon-name></italic> spp. It is recorded from subalpine shrublands and alpine meadows but also from the vicinity of small rivers with low trees and near cultivated areas (<xref ref-type="bibr" rid="B25">Dierl and Gruber 1979</xref>; <xref ref-type="bibr" rid="B96">Nanhoe and Ouboter 1987</xref>: 47; <xref ref-type="bibr" rid="B48">Gumprecht et al. 2004</xref>: 348 fig. I; <xref ref-type="bibr" rid="B120">Shah and Tiwari 2004</xref>). This species is not strictly nocturnal. It feeds on frogs, small lizards, and rodents (pers. obs.; <xref ref-type="bibr" rid="B96">Nanhoe and Ouboter 1987</xref>; <xref ref-type="bibr" rid="B116">Schleich and Kästle 2002</xref>; <xref ref-type="bibr" rid="B120">Shah and Tiwari 2004</xref>). Hibernation periods differ depending on local climate and altitude and can last up to seven months. Reproduction is ovoviviparous with mating in April or May and the birth of 5–7 neonates in September, with a total length varying from 163–199 mm and a weight of 3.5–5.1 g (pers. obs.).</p></tp:treatment-sec><tp:treatment-sec sec-type="Conservation"><title>Conservation.</title><p>The species is considered to be common in the distributional area (<xref ref-type="bibr" rid="B119">Shah 1995</xref>; <xref ref-type="bibr" rid="B128">Shrestha 2001</xref>; <xref ref-type="bibr" rid="B116">Schleich and Kästle 2002</xref>; <xref ref-type="bibr" rid="B120">Shah and Tiwari 2004</xref>) and Nepalese populations are listed under <italic><tp:taxon-name><tp:taxon-name-part taxon-name-part-type="genus" reg="Gloydius">Gloydius</tp:taxon-name-part> <tp:taxon-name-part taxon-name-part-type="species" reg="himalayanus">himalayanus</tp:taxon-name-part></tp:taxon-name></italic> as "Least Concern" by the IUCN Red List of Threatened Species (<xref ref-type="bibr" rid="B85">Limbu and Ghosh 2022</xref>).</p></tp:treatment-sec><tp:treatment-sec><!--Section generated to contain objects referenced in tp:taxon-treatment.--><fig id="F9" position="float" orientation="portrait"><object-id xmlns:xlink="http://www.w3.org/1999/xlink" content-type="doi" xlink:type="simple">10.3897/zookeys.1280.182768.figure9</object-id><object-id xmlns:xlink="http://www.w3.org/1999/xlink" content-type="arpha" xlink:type="simple">83302CE7-79B9-5164-A2D9-3F2B54767CD6</object-id><label>Figure 9.</label><caption><p><bold>A</bold>. Geographic localities of species within the <italic><tp:taxon-name><tp:taxon-name-part taxon-name-part-type="genus" reg="Gloydius">Gloydius</tp:taxon-name-part> <tp:taxon-name-part taxon-name-part-type="species" reg="himalayanus">himalayanus</tp:taxon-name-part></tp:taxon-name></italic> complex, compiled from literature sources, museum records, citizen science platforms (iNaturalist 2025), and data obtained in this study (see Gazetteer Suppl. material <xref ref-type="supplementary-material" rid="S1">1</xref>: table SS3 for details). Grey circles indicate ambiguous records or populations of uncertain taxonomic status, where evidence was insufficient for reliable identification ("transition zone"). Dashed lines delineate hypothesised biogeographic boundaries between major lineages, i.e., the Upper Indus Valley, Kashmir Valley, Ravi River Valley, and Karnali River Valley, landscape features likely acting as geographic barriers influencing species distribution; <bold>B</bold>. Inset map of the Kashmir region (Western Himalaya) showing the distributions and contact zones of the taxa defined here, highlighting a key area for future research. Question marks highlight regions that remain poorly explored or unsampled. The map was generated using QGIS 3.28 (<ext-link xmlns:xlink="http://www.w3.org/1999/xlink" xlink:href="https://qgis.org/" ext-link-type="uri" xlink:type="simple">https://qgis.org/</ext-link>) with the WGS 84 coordinate reference system.</p></caption><graphic xmlns:xlink="http://www.w3.org/1999/xlink" xlink:href="zookeys-1280-083_article-182768__-g009.jpg" id="oo_1652560.jpg" position="float" orientation="portrait" xlink:type="simple"><uri content-type="original_file" xlink:type="simple">https://binary.pensoft.net/fig/1652560</uri></graphic></fig><supplementary-material xmlns:xlink="http://www.w3.org/1999/xlink" id="S1" position="float" orientation="portrait" xlink:type="simple"><object-id content-type="doi" xlink:type="simple">10.3897/zookeys.1280.182768.suppl1</object-id><object-id content-type="arpha" xlink:type="simple">9111EF55-34CF-5985-A172-CCD22A9ED80B</object-id><label>Supplementary material 1</label><caption><p>Additional information</p></caption><statement content-type="dataType"><label>Data type</label><p>pdf</p></statement><media xlink:href="zookeys-1280-083_article-182768__-s001.pdf" mimetype="application" mime-subtype="pdf" position="float" orientation="portrait" id="oo_1652575.pdf" xlink:type="simple"><uri content-type="original_file" xlink:type="simple">https://binary.pensoft.net/file/1652575</uri></media><permissions><license xlink:type="simple"><license-p>This dataset is made available under the Open Database License (<ext-link ext-link-type="uri" xlink:href="http://opendatacommons.org/licenses/odbl/1.0/" xlink:type="simple">http://opendatacommons.org/licenses/odbl/1.0/</ext-link>). The Open Database License (ODbL) is a license agreement intended to allow users to freely share, modify, and use this Dataset while maintaining this same freedom for others, provided that the original source and author(s) are credited.</license-p></license></permissions><attrib specific-use="authors"> Daniel Jablonski, Frank Tillack, Kristin Mahlow-Tillack, Alice Petzold, Madita Wilzo, Abhijit Das, Muhammad Idrees, Chitra B. Baniya, Rafaqat Masroor, Sylvia Hofmann</attrib></supplementary-material></tp:treatment-sec><ref-list><ref id="B120"><mixed-citation xmlns:xlink="http://www.w3.org/1999/xlink" xlink:type="simple">Shah KB, Tiwari S (2004) Herpetofauna of Nepal: A conservation companion. IUCN, Kathmandu, viii, 237 pp.</mixed-citation></ref><ref id="B121"><mixed-citation xmlns:xlink="http://www.w3.org/1999/xlink" xlink:type="simple">Sharma SK, Pandey DP, Shah KB, Tillack F, Chappuis F, Thapa CL, Aliro E, Kuch U (2013) Venomous snakes of Nepal. A photographic guide. B.P. Koirala Institute of Health Sciences Dharan, Nepal, [7], 76 pp.</mixed-citation></ref><ref id="B48"><mixed-citation xmlns:xlink="http://www.w3.org/1999/xlink" xlink:type="simple">Gumprecht A, Tillack F, Orlov NL, Captain A, Ryabov S (2004) Asian pitvipers. Geitje Books, Berlin, 368 pp.</mixed-citation></ref><ref id="B131"><mixed-citation xmlns:xlink="http://www.w3.org/1999/xlink" xlink:type="simple">Smith MA, Battersby JC (1953) On a collection of amphibians and reptiles from Nepal. Annals and Magazine of Natural History Ser. 12, 6: 702–704. <ext-link xlink:href="10.1080/00222935308654472" ext-link-type="doi" xlink:type="simple">https://doi.org/10.1080/00222935308654472</ext-link></mixed-citation></ref><ref id="B75"><mixed-citation xmlns:xlink="http://www.w3.org/1999/xlink" xlink:type="simple">Kramer E (1977) Zur Schlangenfauna Nepals. Revue suisse de zoologie 84: 721–761. <ext-link xlink:href="10.5962/bhl.part.91420" ext-link-type="doi" xlink:type="simple">https://doi.org/10.5962/bhl.part.91420</ext-link></mixed-citation></ref><ref id="B96"><mixed-citation xmlns:xlink="http://www.w3.org/1999/xlink" xlink:type="simple">Nanhoe LMR, Ouboter PE (1987) The distribution of reptiles and amphibians in the Annapurna-Dhaulagiri region (Nepal). Zoologische Verhandelingen 240: 1–100.</mixed-citation></ref><ref id="B137"><mixed-citation xmlns:xlink="http://www.w3.org/1999/xlink" xlink:type="simple">Sura P (1987) [Notes on amphibians and reptiles of the Annapurna region (central Nepal)]. Przegląd Zoologiczny 31: 503–509. [Polish with English summary]</mixed-citation></ref><ref id="B42"><mixed-citation xmlns:xlink="http://www.w3.org/1999/xlink" xlink:type="simple">Gloyd HK, Conant R (1990) Snakes of the <italic><tp:taxon-name><tp:taxon-name-part taxon-name-part-type="genus">Agkistrodon</tp:taxon-name-part></tp:taxon-name></italic> complex - a monographic review. Society for the Study of Amphibians and Reptiles, Contributions to Herpetology no. 6, Oxford, Ohio, 614 pp. <ext-link xlink:href="10.5962/bhl.title.5906" ext-link-type="doi" xlink:type="simple">https://doi.org/10.5962/bhl.title.5906</ext-link></mixed-citation></ref><ref id="B119"><mixed-citation xmlns:xlink="http://www.w3.org/1999/xlink" xlink:type="simple">Shah KB (1995) Enumeration of habitat, geographical and altitudinal distribution of the amphibians and reptiles of Nepal. Arnhem, Euroconsult, (2), vii, 60, Appendix i–iv.</mixed-citation></ref><ref id="B116"><mixed-citation xmlns:xlink="http://www.w3.org/1999/xlink" xlink:type="simple">Schleich HH, Kästle W [Eds] (2002) Amphibians and reptiles of Nepal. Biology, systematics, field guide. Gantner, Ruggell, 1201 pp.</mixed-citation></ref><ref id="B104"><mixed-citation xmlns:xlink="http://www.w3.org/1999/xlink" xlink:type="simple">Rai KR (2002) New records of amphibians, lizards and snakes for Nepal. ARCO Nepal Interim Report– Zwischenbericht February 2002: 7.</mixed-citation></ref><ref id="B67"><mixed-citation xmlns:xlink="http://www.w3.org/1999/xlink" xlink:type="simple">Kästle W, Rai K, Schleich HH (2013) Field guide to amphibians and reptiles of Nepal. ARCO-Nepal, Jhapa, 609 pp. [bilingual English/Nepali]</mixed-citation></ref><ref id="B115"><mixed-citation xmlns:xlink="http://www.w3.org/1999/xlink" xlink:type="simple">Schleich HH, Kästle W (1998) Description of <italic><tp:taxon-name><tp:taxon-name-part taxon-name-part-type="genus">Gonydactylus</tp:taxon-name-part> <tp:taxon-name-part taxon-name-part-type="species">nepalensis</tp:taxon-name-part></tp:taxon-name></italic> spec. nov. from the Inner Terai of far west Nepal (<tp:taxon-name><tp:taxon-name-part taxon-name-part-type="superclass">Reptilia</tp:taxon-name-part></tp:taxon-name>: <tp:taxon-name><tp:taxon-name-part taxon-name-part-type="order">Sauria</tp:taxon-name-part></tp:taxon-name>: <tp:taxon-name><tp:taxon-name-part taxon-name-part-type="family">Gekkonidae</tp:taxon-name-part></tp:taxon-name>). In: Schleich HH, Kästle W (Eds) Contributions to the Herpetology of South-Asia (Nepal, India). Fuhlrott-Museum, Wuppertal, 269–280.</mixed-citation></ref><ref id="B25"><mixed-citation xmlns:xlink="http://www.w3.org/1999/xlink" xlink:type="simple">Dierl W, Gruber U (1979) Habitat conditions in the transitional faunal zone in central Nepal (A report on the German Zoological Expedition to Central Nepal 1973). Spixiana 2: 1–47.</mixed-citation></ref><ref id="B128"><mixed-citation xmlns:xlink="http://www.w3.org/1999/xlink" xlink:type="simple">Shrestha TK (2001) Herpetology of Nepal. A field guide to amphibians and reptiles of Trans-Himalayan Region of Asia [Nepal, India, Pakistan and Bhutan]. B. Shrestha Publ., Kathmandu, [8], 280 pp.</mixed-citation></ref><ref id="B85"><mixed-citation xmlns:xlink="http://www.w3.org/1999/xlink" xlink:type="simple">Limbu KP, Ghosh A (2022) <italic><tp:taxon-name><tp:taxon-name-part taxon-name-part-type="genus">Gloydius</tp:taxon-name-part> <tp:taxon-name-part taxon-name-part-type="species">himalayanus</tp:taxon-name-part></tp:taxon-name></italic> (amended version of 2021 assessment). The IUCN Red List of Threatened Species 2022: e.T88792991A219115568. <ext-link xlink:href="10.2305/IUCN.UK.2022-2.RLTS.T88792991A219115568.en" ext-link-type="doi" xlink:type="simple">https://doi.org/10.2305/IUCN.UK.2022-2.RLTS.T88792991A219115568.en</ext-link> [accessed 19 April 2025]</mixed-citation></ref></ref-list></tp:taxon-treatment>
